# Supplementary material for: Triamcinolone acetonide acetate
Source: Acta Crystallogr Sect E Struct Rep Online. 2011 Jan 12;67(Pt 2):o360. doi: 10.1107/S1600536811000316 (PMC3051574; doi:10.1107/S1600536811000316)
Supplement: Supplementary file 1 [file e-67-0o360-sup1.cif]

##############################################################################
###                                                                        ###
###        Electronic paper (Acta Crystallographica Section E)             ###
###                                                                        ###
##############################################################################
#                                                                            #
# This CIF contains the data in a paper accepted for publication in Acta     #
# Crystallographica Section E. It conforms to the requirements of Notes      #
# for Authors for Section E, and has been peer reviewed under the auspices   #
# of the IUCr Commission on Journals.                                        #
#                                                                            #
# Full details of the Crystallographic Information File format               #
# are given in the paper "The Crystallographic Information File (CIF):       #
# a New Standard Archive File for Crystallography" by S. R. Hall, F. H.      #
# Allen and I. D. Brown [Acta Cryst. (1991), A47, 655-685].                  #
#                                                                            #
# The current version of the core CIF dictionary is obtainable from          #
# ftp://ftp.iucr.org/pub/cif_core.dic. The current version number is 2.4.    #
#                                                                            #
# Software is freely available for graphical display of the structure(s) in  #
# this CIF.  For information consult the CIF home page http://www.iucr.org/  #
# cif/home.html                                                              #
#                                                                            #
# This file may be used for bona fide research purposes within the           #
# scientific community so long as proper attribution is given to the journal # 
# article from which it was obtained.                                        #
#                                                                            #
##############################################################################
                                             
data_global
_audit_creation_method     SHELXL-97
_journal_date_recd_electronic     2010-12-30
_journal_date_accepted     2011-01-05
_journal_name_full     'Acta Crystallographica, Section E'
_journal_year     2011
_journal_volume     67
_journal_issue      2
_journal_page_first     o360
_journal_page_last     o360
_journal_paper_category     QO
_journal_coeditor_code     XU5133
_publ_contact_author_name     'Xiu-Rong Hu'
_publ_contact_author_address
;
Chemistry Department
Zhejiang University
Hangzhou, 310028
People's Republic of China
;
_publ_contact_author_email     'huxiurong@yahoo.com.cn'
_publ_contact_author_fax     '86-571-88273690'
_publ_contact_author_phone     '86-571-88273491'
_publ_section_title
;
Triamcinolone acetonide acetate
;
loop_
    _publ_author_name
    _publ_author_address
    'Lu, Xiao'
;
Institute of Chemical Biology and Pharmaceutical Chemistry
Zhejiang University
Hangzhou, Zhejiang 310028
People's Republic of China
;
    'Gu-Ping Tang'
;
Institute of Chemical Biology and Pharmaceutical Chemistry
Zhejiang University
Hangzhou, Zhejiang 310028
People's Republic of China
;
    'Jian-Ming Gu'
;
Chemistry Department
Zhejiang University
Hangzhou, Zhejiang 310028
People's Republic of China
;
    'Xiu-Rong Hu'
;
Chemistry Department
Zhejiang University
Hangzhou, Zhejiang 310028
People's Republic of China
;
data_I
_chemical_name_systematic
;\
2-(4b-Fluoro-5-hydroxy-4a,6a,8,8-tetramethyl-2-oxo-
2,4a,4b,5,6,6a,9a,10,10a,10b,11,12-dodecahydro-7,9-dioxa-
pentaleno[2,1-<i>a</i>]phenanthren-6b-yl)-2-oxoethyl acetate
;
_chemical_name_common
;
Triamcinolone acetonide acetate
;
_chemical_formula_moiety     'C26 H33 F O7'
_chemical_formula_sum     'C26 H33 F O7'
_chemical_formula_iupac     'C26 H33 F O7'
_chemical_formula_weight     476.52
_chemical_melting_point     ?
_symmetry_cell_setting     monoclinic
_symmetry_space_group_name_H-M     'P 21'
_symmetry_space_group_name_Hall     'P 2yb'
loop_
    _symmetry_equiv_pos_as_xyz
    'x, y, z'
    '-x, y+1/2, -z'
_cell_length_a     7.5460(7)
_cell_length_b     14.8102(4)
_cell_length_c     11.5773(3)
_cell_angle_alpha     90.00
_cell_angle_beta     109.9050(10)
_cell_angle_gamma     90.00
_cell_volume     1216.56(12)
_cell_formula_units_Z     2
_cell_measurement_reflns_used     8589
_cell_measurement_theta_min     3.2
_cell_measurement_theta_max     27.4
_cell_measurement_temperature     296.0(10)
_exptl_crystal_description     'chunk'
_exptl_crystal_colour     'colorless'
_exptl_crystal_size_max     0.38
_exptl_crystal_size_mid     0.33
_exptl_crystal_size_min     0.26
_exptl_crystal_density_diffrn     1.301
_exptl_crystal_density_meas     ?
_exptl_crystal_density_method     'not measured'
_exptl_crystal_F_000     508
_exptl_absorpt_coefficient_mu     0.098
_exptl_absorpt_correction_type     none
_exptl_absorpt_process_details     ?
_exptl_absorpt_correction_T_min     ?
_exptl_absorpt_correction_T_max     ?
_exptl_special_details     ?
_diffrn_ambient_temperature     296.0(10)
_diffrn_radiation_type     MoK\a
_diffrn_radiation_wavelength     0.71073
_diffrn_radiation_source     'rolling anode'
_diffrn_radiation_monochromator     graphite
_diffrn_measurement_device_type     'Rigaku R-AXIS RAPID/ZJUG'
_diffrn_measurement_method     \w
_diffrn_detector_area_resol_mean     10.00
_diffrn_reflns_number     9347
_diffrn_reflns_av_R_equivalents     0.0268
_diffrn_reflns_av_sigmaI/netI     0.0228
_diffrn_reflns_theta_min     3.16
_diffrn_reflns_theta_max     25.01
_diffrn_reflns_theta_full     25.01
_diffrn_measured_fraction_theta_max     0.992
_diffrn_measured_fraction_theta_full     0.992
_diffrn_reflns_limit_h_min     -8
_diffrn_reflns_limit_h_max     8
_diffrn_reflns_limit_k_min     -17
_diffrn_reflns_limit_k_max     17
_diffrn_reflns_limit_l_min     -13
_diffrn_reflns_limit_l_max     13
_diffrn_standards_number     0
_diffrn_standards_interval_count     ?
_diffrn_standards_interval_time     ?
_diffrn_standards_decay_%     ?
_refine_special_details
;
Refinement of <i>F</i>^2^ against ALL reflections. The weighted <i>R</i>-factor
<i>wR</i> and goodness of fit <i>S</i> are based on <i>F</i>^2^, conventional
<i>R</i>-factors <i>R</i> are based on <i>F</i>, with <i>F</i> set to zero for
negative <i>F</i>^2^. The threshold expression of <i>F</i>^2^ >
\s(<i>F</i>^2^) is used only for calculating <i>R</i>-factors(gt) <i>etc</i>.
and is not relevant to the choice of reflections for refinement.
<i>R</i>-factors based on <i>F</i>^2^ are statistically about twice as large
as those based on <i>F</i>, and <i>R</i>- factors based on ALL data will be
even larger.
;
_reflns_number_total     2216
_reflns_number_gt     1866
_reflns_threshold_expression     I>2sigma(I)
_refine_ls_structure_factor_coef     Fsqd
_refine_ls_matrix_type     full
_refine_ls_R_factor_all     0.0465
_refine_ls_R_factor_gt     0.0350
_refine_ls_wR_factor_gt     0.0851
_refine_ls_wR_factor_ref     0.0997
_refine_ls_goodness_of_fit_ref     1.000
_refine_ls_restrained_S_all     1.000
_refine_ls_number_reflns     2216
_refine_ls_number_parameters     308
_refine_ls_number_restraints     1
_refine_ls_hydrogen_treatment     constr
_refine_ls_weighting_scheme     calc
_refine_ls_weighting_details
         'calc w=1/[\s^2^(Fo^2^)+(0.0428P)^2^+0.6583P] where P=(Fo^2^+2Fc^2^)/3'
_atom_sites_solution_hydrogens     geom
_atom_sites_solution_primary     direct
_atom_sites_solution_secondary     difmap
_refine_ls_shift/su_max     0.000
_refine_ls_shift/su_mean     0.000
_refine_diff_density_max     0.179
_refine_diff_density_min     -0.212
_refine_ls_extinction_method     none
_refine_ls_extinction_coef     ?
_refine_ls_abs_structure_details     ?
_refine_ls_abs_structure_Flack     ?
loop_
    _atom_type_symbol
    _atom_type_description
    _atom_type_scat_dispersion_real
    _atom_type_scat_dispersion_imag
    _atom_type_scat_source
    'C' 'C' 0.0033 0.0016
                         'International Tables Vol C Tables 4.2.6.8 and 6.1.1.4'
    'H' 'H' 0.0000 0.0000
                         'International Tables Vol C Tables 4.2.6.8 and 6.1.1.4'
    'O' 'O' 0.0106 0.0060
                         'International Tables Vol C Tables 4.2.6.8 and 6.1.1.4'
    'F' 'F' 0.0171 0.0103
                         'International Tables Vol C Tables 4.2.6.8 and 6.1.1.4'
_computing_data_collection     'PROCESS-AUTO (Rigaku, 2006)'
_computing_cell_refinement     'PROCESS-AUTO (Rigaku, 2006)'
_computing_data_reduction     'CrystalStructure (Rigaku, 2007)'
_computing_structure_solution     'SHELXS97 (Sheldrick, 2008)'
_computing_structure_refinement     'SHELXL97 (Sheldrick, 2008)'
_computing_molecular_graphics     'ORTEP-3 for windows (Farrugia, 1997)'
_computing_publication_material     'WinGX (Farrugia, 1999)'
loop_
    _atom_site_type_symbol
    _atom_site_label
    _atom_site_fract_x
    _atom_site_fract_y
    _atom_site_fract_z
    _atom_site_U_iso_or_equiv
    _atom_site_adp_type
    _atom_site_calc_flag
    _atom_site_refinement_flags
    _atom_site_occupancy
    _atom_site_disorder_assembly
    _atom_site_disorder_group
    F F1 0.6313(3) 0.54106(13) 0.76554(17) 0.0388(5) Uani d . 1 . .
    O O6 0.5255(4) 0.35878(18) 0.4342(2) 0.0425(6) Uani d . 1 . .
    O O7 0.2113(4) 0.3480(2) 0.3882(2) 0.0580(8) Uani d . 1 . .
    O O2 0.9010(4) 0.3514(2) 0.9117(2) 0.0498(7) Uani d . 1 . .
    H H201 0.9978 0.3303 0.9056 0.075 Uiso calc R 1 . .
    O O1 0.7606(4) 0.76945(19) 1.0779(3) 0.0558(8) Uani d . 1 . .
    O O4 0.8680(4) 0.1362(2) 0.4470(3) 0.0638(9) Uani d . 1 . .
    O O3 0.5322(4) 0.1277(2) 0.4898(3) 0.0582(8) Uani d . 1 . .
    O O5 0.9888(5) 0.1500(2) 0.6510(3) 0.0728(9) Uani d . 1 . .
    C C8 0.5342(5) 0.5590(3) 0.9699(3) 0.0407(9) Uani d . 1 . .
    C C14 0.6558(5) 0.4623(2) 0.8393(3) 0.0322(7) Uani d . 1 . .
    C C16 0.7704(5) 0.3720(3) 0.6873(3) 0.0376(8) Uani d . 1 . .
    H H16A 0.7556 0.4198 0.6275 0.045 Uiso calc R 1 . .
    H H16B 0.8731 0.3336 0.6848 0.045 Uiso calc R 1 . .
    C C5 0.4670(5) 0.4121(2) 0.7923(3) 0.0336(8) Uani d . 1 . .
    H H5 0.4738 0.3602 0.8461 0.040 Uiso calc R 1 . .
    C C7 0.3424(5) 0.5160(3) 0.9231(4) 0.0480(10) Uani d . 1 . .
    H H7A 0.2468 0.5613 0.9171 0.058 Uiso calc R 1 . .
    H H7B 0.3334 0.4700 0.9805 0.058 Uiso calc R 1 . .
    C C13 0.6966(5) 0.4988(2) 0.9729(3) 0.0361(8) Uani d . 1 . .
    C C17 0.5885(5) 0.3160(2) 0.6510(3) 0.0333(8) Uani d . 1 . .
    C C9 0.5589(5) 0.6453(3) 1.0052(3) 0.0433(9) Uani d . 1 . .
    H H9 0.4539 0.6789 1.0033 0.052 Uiso calc R 1 . .
    C C6 0.3070(5) 0.4733(3) 0.7971(4) 0.0425(9) Uani d . 1 . .
    H H6A 0.1915 0.4384 0.7748 0.051 Uiso calc R 1 . .
    H H6B 0.2891 0.5210 0.7367 0.051 Uiso calc R 1 . .
    C C4 0.4318(4) 0.3771(3) 0.6626(3) 0.0339(8) Uani d . 1 . .
    H H4 0.4259 0.4300 0.6104 0.041 Uiso calc R 1 . .
    C C10 0.7421(5) 0.6892(3) 1.0465(3) 0.0424(9) Uani d . 1 . .
    C C11 0.9034(5) 0.6337(3) 1.0487(4) 0.0479(10) Uani d . 1 . .
    H H11 1.0234 0.6590 1.0748 0.058 Uiso calc R 1 . .
    C C3 0.2545(5) 0.3219(3) 0.6011(4) 0.0450(9) Uani d . 1 . .
    H H3A 0.1427 0.3595 0.5788 0.054 Uiso calc R 1 . .
    H H3B 0.2417 0.2735 0.6542 0.054 Uiso calc R 1 . .
    C C15 0.8226(5) 0.4144(3) 0.8163(3) 0.0368(8) Uani d . 1 . .
    H H15 0.9191 0.4603 0.8229 0.044 Uiso calc R 1 . .
    C C12 0.8813(5) 0.5480(3) 1.0142(3) 0.0432(9) Uani d . 1 . .
    H H12 0.9880 0.5160 1.0156 0.052 Uiso calc R 1 . .
    C C26 0.6145(5) 0.2300(3) 0.7297(3) 0.0430(9) Uani d . 1 . .
    H H26A 0.7140 0.1940 0.7194 0.065 Uiso calc R 1 . .
    H H26B 0.4995 0.1959 0.7042 0.065 Uiso calc R 1 . .
    H H26C 0.6464 0.2464 0.8146 0.065 Uiso calc R 1 . .
    C C19 0.7634(7) 0.2173(3) 0.4445(4) 0.0599(11) Uani d . 1 . .
    H H19A 0.7220 0.2420 0.3620 0.072 Uiso calc R 1 . .
    H H19B 0.8453 0.2614 0.4989 0.072 Uiso calc R 1 . .
    C C1 0.5043(6) 0.2880(3) 0.5130(3) 0.0386(8) Uani d . 1 . .
    C C2 0.2878(5) 0.2844(3) 0.4866(3) 0.0447(9) Uani d . 1 . .
    H H2 0.2359 0.2235 0.4651 0.054 Uiso calc R 1 . .
    C C22 0.3498(6) 0.3674(3) 0.3347(3) 0.0502(10) Uani d . 1 . .
    C C18 0.5929(6) 0.2019(3) 0.4831(3) 0.0438(9) Uani d . 1 . .
    C C25 0.7128(7) 0.4231(3) 1.0695(4) 0.0530(10) Uani d . 1 . .
    H H25A 0.5968 0.3898 1.0471 0.080 Uiso calc R 1 . .
    H H25B 0.7376 0.4499 1.1490 0.080 Uiso calc R 1 . .
    H H25C 0.8140 0.3830 1.0720 0.080 Uiso calc R 1 . .
    C C24 0.3353(8) 0.3027(4) 0.2306(4) 0.0689(14) Uani d . 1 . .
    H H24A 0.4307 0.3168 0.1959 0.103 Uiso calc R 1 . .
    H H24B 0.2132 0.3081 0.1685 0.103 Uiso calc R 1 . .
    H H24C 0.3527 0.2419 0.2616 0.103 Uiso calc R 1 . .
    C C20 0.9797(6) 0.1098(3) 0.5594(4) 0.0568(11) Uani d . 1 . .
    C C23 0.3293(8) 0.4648(4) 0.2940(4) 0.0709(14) Uani d . 1 . .
    H H23A 0.4223 0.4789 0.2572 0.106 Uiso calc R 1 . .
    H H23B 0.3469 0.5032 0.3639 0.106 Uiso calc R 1 . .
    H H23C 0.2057 0.4743 0.2352 0.106 Uiso calc R 1 . .
    C C21 1.0917(8) 0.0281(4) 0.5528(6) 0.0910(18) Uani d . 1 . .
    H H21A 1.0576 0.0087 0.4689 0.137 Uiso calc R 1 . .
    H H21B 1.0658 -0.0194 0.6012 0.137 Uiso calc R 1 . .
    H H21C 1.2235 0.0425 0.5840 0.137 Uiso calc R 1 . .
loop_
    _atom_site_aniso_label
    _atom_site_aniso_U_11
    _atom_site_aniso_U_22
    _atom_site_aniso_U_33
    _atom_site_aniso_U_12
    _atom_site_aniso_U_13
    _atom_site_aniso_U_23
    F1 0.0395(11) 0.0373(12) 0.0392(11) -0.0020(9) 0.0130(9) 0.0066(9)
    O6 0.0465(14) 0.0450(16) 0.0341(12) -0.0009(12) 0.0114(11) 0.0025(12)
    O7 0.0448(15) 0.077(2) 0.0448(14) 0.0049(15) 0.0062(12) 0.0030(15)
    O2 0.0450(15) 0.0604(19) 0.0387(13) 0.0179(14) 0.0076(12) 0.0010(13)
    O1 0.0597(18) 0.0436(18) 0.0664(19) -0.0124(14) 0.0245(15) -0.0184(15)
    O4 0.0615(18) 0.068(2) 0.0601(18) 0.0153(16) 0.0186(15) -0.0178(16)
    O3 0.069(2) 0.0429(18) 0.0593(17) -0.0048(15) 0.0181(15) -0.0110(14)
    O5 0.082(2) 0.075(2) 0.0631(19) -0.0134(19) 0.0274(17) -0.0146(19)
    C8 0.039(2) 0.046(2) 0.043(2) -0.0073(17) 0.0224(16) -0.0088(18)
    C14 0.0344(18) 0.0307(18) 0.0322(16) 0.0007(15) 0.0123(14) 0.0025(15)
    C16 0.0355(18) 0.045(2) 0.0375(18) -0.0023(17) 0.0195(15) -0.0066(17)
    C5 0.0340(17) 0.0343(19) 0.0372(17) -0.0021(15) 0.0183(15) -0.0010(15)
    C7 0.039(2) 0.054(3) 0.062(2) -0.0047(19) 0.032(2) -0.013(2)
    C13 0.0371(19) 0.038(2) 0.0347(18) -0.0003(16) 0.0142(16) -0.0025(15)
    C17 0.0349(18) 0.0345(19) 0.0324(16) -0.0015(15) 0.0140(15) -0.0026(15)
    C9 0.0369(19) 0.047(2) 0.048(2) -0.0009(17) 0.0170(17) -0.0122(18)
    C6 0.0271(17) 0.050(2) 0.053(2) -0.0051(16) 0.0169(16) -0.0100(19)
    C4 0.0316(17) 0.0364(19) 0.0345(17) -0.0037(15) 0.0122(15) -0.0007(15)
    C10 0.042(2) 0.048(3) 0.0382(19) -0.0085(18) 0.0159(17) -0.0087(18)
    C11 0.0365(19) 0.057(3) 0.049(2) -0.0062(19) 0.0123(17) -0.013(2)
    C3 0.037(2) 0.048(2) 0.052(2) -0.0076(17) 0.0171(17) -0.0077(18)
    C15 0.0343(18) 0.038(2) 0.0406(19) 0.0000(16) 0.0163(15) -0.0046(16)
    C12 0.0379(19) 0.053(3) 0.0385(19) -0.0013(18) 0.0130(16) -0.0100(19)
    C26 0.046(2) 0.042(2) 0.0373(19) -0.0022(18) 0.0098(17) -0.0018(18)
    C19 0.068(3) 0.057(3) 0.064(3) 0.011(2) 0.035(2) -0.004(2)
    C1 0.0438(19) 0.038(2) 0.0345(18) -0.0009(17) 0.0139(16) -0.0025(16)
    C2 0.044(2) 0.045(2) 0.041(2) -0.0104(18) 0.0103(17) -0.0103(17)
    C22 0.048(2) 0.062(3) 0.0328(18) 0.006(2) 0.0041(17) 0.0013(19)
    C18 0.047(2) 0.041(2) 0.0375(19) 0.0025(18) 0.0079(17) -0.0035(17)
    C25 0.066(3) 0.058(3) 0.038(2) 0.006(2) 0.0218(19) 0.0061(19)
    C24 0.079(3) 0.075(3) 0.045(2) -0.001(3) 0.012(2) -0.011(2)
    C20 0.047(2) 0.054(3) 0.069(3) -0.008(2) 0.018(2) -0.009(2)
    C23 0.084(4) 0.060(3) 0.055(3) 0.011(3) 0.004(3) 0.009(2)
    C21 0.080(4) 0.069(4) 0.123(5) 0.012(3) 0.033(4) -0.008(4)
_geom_special_details
;
All e.s.d.'s (except the e.s.d. in the dihedral angle between two l.s. planes)
are estimated using the full covariance matrix. The cell e.s.d.'s are taken
into account individually in the estimation of e.s.d.'s in distances, angles
and torsion angles; correlations between e.s.d.'s in cell parameters are only
used when they are defined by crystal symmetry. An approximate (isotropic)
treatment of cell e.s.d.'s is used for estimating e.s.d.'s involving l.s.
planes.
;
loop_
    _geom_bond_atom_site_label_1
    _geom_bond_atom_site_label_2
    _geom_bond_site_symmetry_2
    _geom_bond_distance
    _geom_bond_publ_flag
    F1 C14 . 1.420(4) ?
    O6 C1 . 1.434(4) ?
    O6 C22 . 1.436(4) ?
    O7 C22 . 1.414(5) ?
    O7 C2 . 1.439(5) ?
    O2 C15 . 1.412(5) ?
    O2 H201 . 0.8200 ?
    O1 C10 . 1.237(5) ?
    O4 C20 . 1.346(5) ?
    O4 C19 . 1.431(5) ?
    O3 C18 . 1.204(5) ?
    O5 C20 . 1.197(5) ?
    C8 C9 . 1.335(5) ?
    C8 C7 . 1.503(5) ?
    C8 C13 . 1.506(5) ?
    C14 C5 . 1.533(5) ?
    C14 C15 . 1.545(5) ?
    C14 C13 . 1.567(5) ?
    C16 C17 . 1.535(5) ?
    C16 C15 . 1.542(5) ?
    C16 H16A . 0.9700 ?
    C16 H16B . 0.9700 ?
    C5 C4 . 1.523(5) ?
    C5 C6 . 1.526(5) ?
    C5 H5 . 0.9800 ?
    C7 C6 . 1.528(5) ?
    C7 H7A . 0.9700 ?
    C7 H7B . 0.9700 ?
    C13 C12 . 1.499(5) ?
    C13 C25 . 1.559(5) ?
    C17 C4 . 1.531(5) ?
    C17 C26 . 1.539(5) ?
    C17 C1 . 1.561(5) ?
    C9 C10 . 1.453(5) ?
    C9 H9 . 0.9300 ?
    C6 H6A . 0.9700 ?
    C6 H6B . 0.9700 ?
    C4 C3 . 1.523(5) ?
    C4 H4 . 0.9800 ?
    C10 C11 . 1.462(6) ?
    C11 C12 . 1.325(6) ?
    C11 H11 . 0.9300 ?
    C3 C2 . 1.535(5) ?
    C3 H3A . 0.9700 ?
    C3 H3B . 0.9700 ?
    C15 H15 . 0.9800 ?
    C12 H12 . 0.9300 ?
    C26 H26A . 0.9600 ?
    C26 H26B . 0.9600 ?
    C26 H26C . 0.9600 ?
    C19 C18 . 1.516(6) ?
    C19 H19A . 0.9700 ?
    C19 H19B . 0.9700 ?
    C1 C18 . 1.533(5) ?
    C1 C2 . 1.557(6) ?
    C2 H2 . 0.9800 ?
    C22 C23 . 1.509(7) ?
    C22 C24 . 1.514(6) ?
    C25 H25A . 0.9600 ?
    C25 H25B . 0.9600 ?
    C25 H25C . 0.9600 ?
    C24 H24A . 0.9600 ?
    C24 H24B . 0.9600 ?
    C24 H24C . 0.9600 ?
    C20 C21 . 1.493(7) ?
    C23 H23A . 0.9600 ?
    C23 H23B . 0.9600 ?
    C23 H23C . 0.9600 ?
    C21 H21A . 0.9600 ?
    C21 H21B . 0.9600 ?
    C21 H21C . 0.9600 ?
loop_
    _geom_angle_atom_site_label_1
    _geom_angle_atom_site_label_2
    _geom_angle_atom_site_label_3
    _geom_angle_site_symmetry_1
    _geom_angle_site_symmetry_3
    _geom_angle
    _geom_angle_publ_flag
    C1 O6 C22 . . 107.6(3) ?
    C22 O7 C2 . . 108.9(3) ?
    C15 O2 H201 . . 109.5 ?
    C20 O4 C19 . . 115.0(3) ?
    C9 C8 C7 . . 122.2(4) ?
    C9 C8 C13 . . 122.1(3) ?
    C7 C8 C13 . . 115.7(3) ?
    F1 C14 C5 . . 105.6(3) ?
    F1 C14 C15 . . 102.7(2) ?
    C5 C14 C15 . . 115.4(3) ?
    F1 C14 C13 . . 104.6(3) ?
    C5 C14 C13 . . 111.4(3) ?
    C15 C14 C13 . . 115.5(3) ?
    C17 C16 C15 . . 113.3(3) ?
    C17 C16 H16A . . 108.9 ?
    C15 C16 H16A . . 108.9 ?
    C17 C16 H16B . . 108.9 ?
    C15 C16 H16B . . 108.9 ?
    H16A C16 H16B . . 107.7 ?
    C4 C5 C6 . . 111.3(3) ?
    C4 C5 C14 . . 110.1(2) ?
    C6 C5 C14 . . 110.5(3) ?
    C4 C5 H5 . . 108.3 ?
    C6 C5 H5 . . 108.3 ?
    C14 C5 H5 . . 108.3 ?
    C8 C7 C6 . . 110.7(3) ?
    C8 C7 H7A . . 109.5 ?
    C6 C7 H7A . . 109.5 ?
    C8 C7 H7B . . 109.5 ?
    C6 C7 H7B . . 109.5 ?
    H7A C7 H7B . . 108.1 ?
    C12 C13 C8 . . 112.4(3) ?
    C12 C13 C25 . . 106.5(3) ?
    C8 C13 C25 . . 107.9(3) ?
    C12 C13 C14 . . 109.3(3) ?
    C8 C13 C14 . . 107.2(3) ?
    C25 C13 C14 . . 113.7(3) ?
    C4 C17 C16 . . 107.5(3) ?
    C4 C17 C26 . . 112.6(3) ?
    C16 C17 C26 . . 111.3(3) ?
    C4 C17 C1 . . 100.9(3) ?
    C16 C17 C1 . . 116.0(3) ?
    C26 C17 C1 . . 108.2(3) ?
    C8 C9 C10 . . 123.2(4) ?
    C8 C9 H9 . . 118.4 ?
    C10 C9 H9 . . 118.4 ?
    C5 C6 C7 . . 113.4(3) ?
    C5 C6 H6A . . 108.9 ?
    C7 C6 H6A . . 108.9 ?
    C5 C6 H6B . . 108.9 ?
    C7 C6 H6B . . 108.9 ?
    H6A C6 H6B . . 107.7 ?
    C3 C4 C5 . . 118.3(3) ?
    C3 C4 C17 . . 102.9(3) ?
    C5 C4 C17 . . 114.0(3) ?
    C3 C4 H4 . . 107.0 ?
    C5 C4 H4 . . 107.0 ?
    C17 C4 H4 . . 107.0 ?
    O1 C10 C9 . . 121.8(4) ?
    O1 C10 C11 . . 121.7(4) ?
    C9 C10 C11 . . 116.6(3) ?
    C12 C11 C10 . . 121.0(4) ?
    C12 C11 H11 . . 119.5 ?
    C10 C11 H11 . . 119.5 ?
    C4 C3 C2 . . 102.9(3) ?
    C4 C3 H3A . . 111.2 ?
    C2 C3 H3A . . 111.2 ?
    C4 C3 H3B . . 111.2 ?
    C2 C3 H3B . . 111.2 ?
    H3A C3 H3B . . 109.1 ?
    O2 C15 C16 . . 112.9(3) ?
    O2 C15 C14 . . 108.5(3) ?
    C16 C15 C14 . . 113.5(3) ?
    O2 C15 H15 . . 107.2 ?
    C16 C15 H15 . . 107.2 ?
    C14 C15 H15 . . 107.2 ?
    C11 C12 C13 . . 124.7(4) ?
    C11 C12 H12 . . 117.6 ?
    C13 C12 H12 . . 117.6 ?
    C17 C26 H26A . . 109.5 ?
    C17 C26 H26B . . 109.5 ?
    H26A C26 H26B . . 109.5 ?
    C17 C26 H26C . . 109.5 ?
    H26A C26 H26C . . 109.5 ?
    H26B C26 H26C . . 109.5 ?
    O4 C19 C18 . . 112.7(4) ?
    O4 C19 H19A . . 109.1 ?
    C18 C19 H19A . . 109.1 ?
    O4 C19 H19B . . 109.1 ?
    C18 C19 H19B . . 109.1 ?
    H19A C19 H19B . . 107.8 ?
    O6 C1 C18 . . 108.2(3) ?
    O6 C1 C2 . . 103.8(3) ?
    C18 C1 C2 . . 115.9(3) ?
    O6 C1 C17 . . 111.3(3) ?
    C18 C1 C17 . . 113.3(3) ?
    C2 C1 C17 . . 104.1(3) ?
    O7 C2 C3 . . 107.9(3) ?
    O7 C2 C1 . . 104.1(3) ?
    C3 C2 C1 . . 106.7(3) ?
    O7 C2 H2 . . 112.5 ?
    C3 C2 H2 . . 112.5 ?
    C1 C2 H2 . . 112.5 ?
    O7 C22 O6 . . 104.4(3) ?
    O7 C22 C23 . . 108.6(4) ?
    O6 C22 C23 . . 107.7(4) ?
    O7 C22 C24 . . 110.8(4) ?
    O6 C22 C24 . . 112.2(4) ?
    C23 C22 C24 . . 112.7(4) ?
    O3 C18 C19 . . 122.4(4) ?
    O3 C18 C1 . . 122.7(4) ?
    C19 C18 C1 . . 114.9(4) ?
    C13 C25 H25A . . 109.5 ?
    C13 C25 H25B . . 109.5 ?
    H25A C25 H25B . . 109.5 ?
    C13 C25 H25C . . 109.5 ?
    H25A C25 H25C . . 109.5 ?
    H25B C25 H25C . . 109.5 ?
    C22 C24 H24A . . 109.5 ?
    C22 C24 H24B . . 109.5 ?
    H24A C24 H24B . . 109.5 ?
    C22 C24 H24C . . 109.5 ?
    H24A C24 H24C . . 109.5 ?
    H24B C24 H24C . . 109.5 ?
    O5 C20 O4 . . 122.7(4) ?
    O5 C20 C21 . . 125.8(5) ?
    O4 C20 C21 . . 111.4(4) ?
    C22 C23 H23A . . 109.5 ?
    C22 C23 H23B . . 109.5 ?
    H23A C23 H23B . . 109.5 ?
    C22 C23 H23C . . 109.5 ?
    H23A C23 H23C . . 109.5 ?
    H23B C23 H23C . . 109.5 ?
    C20 C21 H21A . . 109.5 ?
    C20 C21 H21B . . 109.5 ?
    H21A C21 H21B . . 109.5 ?
    C20 C21 H21C . . 109.5 ?
    H21A C21 H21C . . 109.5 ?
    H21B C21 H21C . . 109.5 ?
loop_
    _geom_torsion_atom_site_label_1
    _geom_torsion_atom_site_label_2
    _geom_torsion_atom_site_label_3
    _geom_torsion_atom_site_label_4
    _geom_torsion_site_symmetry_1
    _geom_torsion_site_symmetry_2
    _geom_torsion_site_symmetry_3
    _geom_torsion_site_symmetry_4
    _geom_torsion
    _geom_torsion_publ_flag
    F1 C14 C5 C4 . . . . 67.2(3) ?
    C15 C14 C5 C4 . . . . -45.5(4) ?
    C13 C14 C5 C4 . . . . -179.8(3) ?
    F1 C14 C5 C6 . . . . -56.1(3) ?
    C15 C14 C5 C6 . . . . -168.9(3) ?
    C13 C14 C5 C6 . . . . 56.9(4) ?
    C9 C8 C7 C6 . . . . 125.6(4) ?
    C13 C8 C7 C6 . . . . -53.7(5) ?
    C9 C8 C13 C12 . . . . -2.4(5) ?
    C7 C8 C13 C12 . . . . 176.9(3) ?
    C9 C8 C13 C25 . . . . 114.7(4) ?
    C7 C8 C13 C25 . . . . -66.0(4) ?
    C9 C8 C13 C14 . . . . -122.5(4) ?
    C7 C8 C13 C14 . . . . 56.8(4) ?
    F1 C14 C13 C12 . . . . -65.8(3) ?
    C5 C14 C13 C12 . . . . -179.5(3) ?
    C15 C14 C13 C12 . . . . 46.3(4) ?
    F1 C14 C13 C8 . . . . 56.3(3) ?
    C5 C14 C13 C8 . . . . -57.4(4) ?
    C15 C14 C13 C8 . . . . 168.4(3) ?
    F1 C14 C13 C25 . . . . 175.4(3) ?
    C5 C14 C13 C25 . . . . 61.8(4) ?
    C15 C14 C13 C25 . . . . -72.5(4) ?
    C15 C16 C17 C4 . . . . 55.6(4) ?
    C15 C16 C17 C26 . . . . -68.1(4) ?
    C15 C16 C17 C1 . . . . 167.7(3) ?
    C7 C8 C9 C10 . . . . -177.7(4) ?
    C13 C8 C9 C10 . . . . 1.6(6) ?
    C4 C5 C6 C7 . . . . -175.6(3) ?
    C14 C5 C6 C7 . . . . -52.9(4) ?
    C8 C7 C6 C5 . . . . 50.0(5) ?
    C6 C5 C4 C3 . . . . -59.5(4) ?
    C14 C5 C4 C3 . . . . 177.6(3) ?
    C6 C5 C4 C17 . . . . 179.4(3) ?
    C14 C5 C4 C17 . . . . 56.5(4) ?
    C16 C17 C4 C3 . . . . 169.2(3) ?
    C26 C17 C4 C3 . . . . -67.9(4) ?
    C1 C17 C4 C3 . . . . 47.2(3) ?
    C16 C17 C4 C5 . . . . -61.5(4) ?
    C26 C17 C4 C5 . . . . 61.5(4) ?
    C1 C17 C4 C5 . . . . 176.6(3) ?
    C8 C9 C10 O1 . . . . 179.5(4) ?
    C8 C9 C10 C11 . . . . -0.4(6) ?
    O1 C10 C11 C12 . . . . -179.7(4) ?
    C9 C10 C11 C12 . . . . 0.2(6) ?
    C5 C4 C3 C2 . . . . -169.4(3) ?
    C17 C4 C3 C2 . . . . -42.8(4) ?
    C17 C16 C15 O2 . . . . 76.4(4) ?
    C17 C16 C15 C14 . . . . -47.6(4) ?
    F1 C14 C15 O2 . . . . 161.5(3) ?
    C5 C14 C15 O2 . . . . -84.1(3) ?
    C13 C14 C15 O2 . . . . 48.3(4) ?
    F1 C14 C15 C16 . . . . -72.2(4) ?
    C5 C14 C15 C16 . . . . 42.2(4) ?
    C13 C14 C15 C16 . . . . 174.6(3) ?
    C10 C11 C12 C13 . . . . -1.3(6) ?
    C8 C13 C12 C11 . . . . 2.3(5) ?
    C25 C13 C12 C11 . . . . -115.6(4) ?
    C14 C13 C12 C11 . . . . 121.2(4) ?
    C20 O4 C19 C18 . . . . -77.7(5) ?
    C22 O6 C1 C18 . . . . 99.8(3) ?
    C22 O6 C1 C2 . . . . -23.8(4) ?
    C22 O6 C1 C17 . . . . -135.2(3) ?
    C4 C17 C1 O6 . . . . 78.1(3) ?
    C16 C17 C1 O6 . . . . -37.7(4) ?
    C26 C17 C1 O6 . . . . -163.5(3) ?
    C4 C17 C1 C18 . . . . -159.7(3) ?
    C16 C17 C1 C18 . . . . 84.5(4) ?
    C26 C17 C1 C18 . . . . -41.3(4) ?
    C4 C17 C1 C2 . . . . -33.0(4) ?
    C16 C17 C1 C2 . . . . -148.8(3) ?
    C26 C17 C1 C2 . . . . 85.4(3) ?
    C22 O7 C2 C3 . . . . 129.1(3) ?
    C22 O7 C2 C1 . . . . 16.0(4) ?
    C4 C3 C2 O7 . . . . -90.1(3) ?
    C4 C3 C2 C1 . . . . 21.3(4) ?
    O6 C1 C2 O7 . . . . 4.9(4) ?
    C18 C1 C2 O7 . . . . -113.5(3) ?
    C17 C1 C2 O7 . . . . 121.5(3) ?
    O6 C1 C2 C3 . . . . -109.0(3) ?
    C18 C1 C2 C3 . . . . 132.6(3) ?
    C17 C1 C2 C3 . . . . 7.5(4) ?
    C2 O7 C22 O6 . . . . -31.0(4) ?
    C2 O7 C22 C23 . . . . -145.7(3) ?
    C2 O7 C22 C24 . . . . 90.0(4) ?
    C1 O6 C22 O7 . . . . 34.3(4) ?
    C1 O6 C22 C23 . . . . 149.6(3) ?
    C1 O6 C22 C24 . . . . -85.8(4) ?
    O4 C19 C18 O3 . . . . -14.4(6) ?
    O4 C19 C18 C1 . . . . 165.5(3) ?
    O6 C1 C18 O3 . . . . -146.6(4) ?
    C2 C1 C18 O3 . . . . -30.6(5) ?
    C17 C1 C18 O3 . . . . 89.6(5) ?
    O6 C1 C18 C19 . . . . 33.5(4) ?
    C2 C1 C18 C19 . . . . 149.4(3) ?
    C17 C1 C18 C19 . . . . -90.4(4) ?
    C19 O4 C20 O5 . . . . 1.2(6) ?
    C19 O4 C20 C21 . . . . -176.7(4) ?
loop_
    _geom_hbond_atom_site_label_D
    _geom_hbond_atom_site_label_H
    _geom_hbond_atom_site_label_A
    _geom_hbond_site_symmetry_A
    _geom_hbond_distance_DH
    _geom_hbond_distance_HA
    _geom_hbond_distance_DA
    _geom_hbond_angle_DHA
    O2 H201 O1 2_747 0.82 1.98 2.793(4) 169
