# Supplementary material for: Triamcinolone acetonide acetate
Source: Acta Crystallogr Sect E Struct Rep Online. 2011 Jan 12;67(Pt 2):o360. doi: 10.1107/S1600536811000316 (PMC3051574; doi:10.1107/S1600536811000316)
Supplement: Supplementary file 2 [file e-67-0o360-Isup2.hkl]

#
# h,k,l, Fc-squared, Fo-squared, sigma(Fo-squared) and status flag
#
data_I
_shelx_title ' triam in P 21'
_shelx_refln_list_code          4
_shelx_F_calc_maximum       93.44
_exptl_crystal_F_000       508.00
_reflns_d_resolution_high  0.8407
 
loop_
 _symmetry_equiv_pos_as_xyz
 'x, y, z'
 '-x, y+1/2, -z'
 
_cell_length_a     7.5460
_cell_length_b    14.8102
_cell_length_c    11.5773
_cell_angle_alpha  90.000
_cell_angle_beta  109.905
_cell_angle_gamma  90.000
 
_shelx_F_squared_multiplier     1.000
 
loop_
 _refln_index_h
 _refln_index_k
 _refln_index_l
 _refln_F_squared_calc
 _refln_F_squared_meas
 _refln_F_squared_sigma
 _refln_observed_status
   2   0   0      273.24      238.74      5.37 o
   3   0   0       28.22       16.16      2.55 o
   4   0   0       90.33      100.21      4.28 o
   5   0   0       97.93       99.15      2.83 o
   6   0   0        3.10        6.59      1.73 o
   7   0   0        2.94        2.61      1.50 o
   8   0   0       11.45       12.60      2.53 o
   1   1   0      614.32      610.95      5.22 o
   2   1   0      899.84      840.09      7.76 o
   3   1   0     1482.30     1542.12     11.18 o
   4   1   0       58.72       63.68      1.77 o
   5   1   0       30.12       29.45      1.65 o
   6   1   0       11.12       10.70      1.74 o
   7   1   0       35.29       36.11      2.07 o
   8   1   0       16.77       20.41      3.88 o
   1   2   0     2019.54     1889.66     16.21 o
   2   2   0     2599.43     2535.03     15.59 o
   3   2   0      728.60      758.55      6.17 o
   4   2   0      632.37      669.58      5.23 o
   5   2   0      137.93      137.95      2.52 o
   6   2   0      226.51      222.90      3.60 o
   7   2   0       33.61       31.87      2.94 o
   8   2   0       42.16       48.83      2.89 o
   1   3   0     1953.36     1887.86     13.72 o
   2   3   0      803.94      766.85      4.88 o
   3   3   0     1533.40     1730.98     11.25 o
   4   3   0       86.87      101.27      1.97 o
   5   3   0       23.38       18.73      1.50 o
   6   3   0       33.21       31.97      2.01 o
   7   3   0        6.61        7.60      1.53 o
   8   3   0       10.09       -0.10      2.12 o
   0   4   0     1008.60      978.54     11.47 o
   1   4   0      465.82      424.22      4.39 o
   2   4   0     3132.57     3215.17     20.68 o
   3   4   0     1993.14     2038.21     12.21 o
   4   4   0      141.85      136.33      2.68 o
   5   4   0       34.94       39.06      1.66 o
   6   4   0       15.37       16.79      1.36 o
   7   4   0       22.22       23.48      1.73 o
   8   4   0       25.99       -0.17      2.88 o
   1   5   0     1305.44     1305.01     10.03 o
   2   5   0      204.73      227.18      2.85 o
   3   5   0     1030.34     1024.09      7.43 o
   4   5   0       35.37       37.48      1.79 o
   5   5   0        6.26       10.92      1.34 o
   6   5   0       82.22       75.47      2.19 o
   7   5   0        5.86        5.98      1.32 o
   8   5   0        1.77       -0.83      2.36 o
   0   6   0     1462.59     1452.27     15.79 o
   1   6   0      176.68      166.58      2.90 o
   2   6   0       28.26       29.67      1.65 o
   3   6   0      202.41      218.46      2.77 o
   4   6   0      145.49      140.95      2.26 o
   5   6   0      135.47      132.88      3.83 o
   6   6   0       74.19       69.70      4.13 o
   7   6   0       37.43       42.54      2.90 o
   1   7   0      675.76      675.16      7.65 o
   2   7   0       16.81       27.53      1.67 o
   3   7   0       50.12       57.79      2.26 o
   4   7   0       23.67       22.18      2.50 o
   5   7   0      108.75      111.66      2.64 o
   6   7   0        9.79       13.05      2.69 o
   7   7   0       23.13       19.05      7.79 o
   0   8   0      429.97      402.16     11.18 o
   1   8   0       55.78       58.58      2.39 o
   2   8   0      194.27      198.91      3.38 o
   3   8   0       33.95       44.24      2.01 o
   4   8   0        2.68        1.96      1.12 o
   5   8   0       14.80       16.73      1.65 o
   6   8   0        6.55        6.73      2.97 o
   7   8   0        8.28        6.10      3.20 o
   1   9   0      468.23      478.71      5.76 o
   2   9   0      263.59      278.99      4.47 o
   3   9   0      227.47      230.29      3.47 o
   4   9   0       28.58       25.47      2.12 o
   5   9   0       16.36       19.38      1.76 o
   6   9   0       21.22       35.06      3.82 o
   7   9   0        4.70        5.78      3.32 o
   0  10   0      380.77      374.30      7.11 o
   1  10   0       79.12       71.83      2.98 o
   2  10   0       96.31       96.91      3.60 o
   3  10   0       49.76       50.15      2.30 o
   4  10   0      156.43      167.47      3.08 o
   5  10   0       21.91       24.73      1.79 o
   6  10   0        2.41        1.13      2.69 o
   1  11   0       70.75       64.96      3.11 o
   2  11   0        2.85        2.26      1.85 o
   3  11   0      146.44      153.63      3.53 o
   4  11   0       96.47       97.18      3.35 o
   5  11   0        9.87        5.24      1.86 o
   6  11   0       15.77        7.39      5.37 o
   0  12   0      457.58      451.18      8.79 o
   1  12   0      147.88      141.93      4.10 o
   2  12   0       53.25       58.72      3.04 o
   3  12   0        9.77        8.11      2.07 o
   4  12   0       54.08       48.06      2.51 o
   5  12   0        7.89        2.46      2.01 o
   6  12   0        0.77        0.04      1.20 o
   1  13   0       19.76       16.70      2.77 o
   2  13   0       12.95       13.41      2.50 o
   3  13   0       16.86       16.84      2.30 o
   4  13   0        3.12        1.82      1.90 o
   5  13   0       21.63       -0.31      2.51 o
   0  14   0      127.04      123.49      6.63 o
   1  14   0        3.11        3.35      2.22 o
   2  14   0       12.30       12.79      2.85 o
   3  14   0      119.31      121.91      3.91 o
   4  14   0       41.13       44.25      7.09 o
   5  14   0       39.50       42.16      7.04 o
   1  15   0       26.58       24.97      4.79 o
   2  15   0        5.57        4.12      2.17 o
   3  15   0       35.14       31.87      8.60 o
   4  15   0        1.83        0.44      2.10 o
   0  16   0       13.51       16.71      4.34 o
   1  16   0        5.97        5.10      3.40 o
   2  16   0        6.10        2.70      2.22 o
   3  16   0        4.64        0.65      2.10 o
   1  17   0        8.82        5.10      3.06 o
   2  17   0        4.77        5.03      2.38 o
  -8   0   1       24.30       23.43      4.67 o
  -7   0   1        2.64        1.47      1.40 o
  -6   0   1      345.15      369.41      9.88 o
  -5   0   1     1244.26     1234.74     15.97 o
  -4   0   1      181.39      199.05      5.10 o
  -3   0   1     1425.82     1424.63     22.03 o
  -2   0   1     3648.01     3338.65     44.34 o
   1   0   1      743.46      702.35     11.84 o
   2   0   1       16.13       20.88      2.90 o
   3   0   1        4.29       12.40      2.71 o
   4   0   1      429.76      483.12     12.89 o
   5   0   1       23.08       21.32      3.85 o
   6   0   1      383.31      371.07     13.49 o
   7   0   1        2.98        1.81      1.47 o
   8   0   1        2.43        0.96      2.58 o
  -8   1   1        3.32        4.41      1.54 o
  -7   1   1        7.09       10.35      1.67 o
  -6   1   1      212.57      219.15      3.81 o
  -5   1   1      361.70      364.53      4.79 o
  -4   1   1      204.17      219.87      2.78 o
  -3   1   1      547.58      550.53      4.29 o
  -2   1   1      329.68      317.52      3.15 o
  -1   1   1     8731.18     6565.93     82.60 o
   1   1   1      685.72      627.34      5.49 o
   2   1   1      424.24      446.39      8.31 o
   3   1   1      475.16      523.99      7.69 o
   4   1   1      542.44      585.65      6.19 o
   5   1   1       45.92       41.91      1.97 o
   6   1   1       60.86       63.45      1.99 o
   7   1   1       18.08       18.57      1.63 o
   8   1   1        3.84        6.09      2.21 o
  -8   2   1        8.92       11.51      1.57 o
  -7   2   1        0.31       -0.51      1.12 o
  -6   2   1      277.76      284.19      4.20 o
  -5   2   1      156.43      165.33      2.71 o
  -4   2   1       37.83       30.10      1.54 o
  -3   2   1       41.40       40.28      1.46 o
  -2   2   1     1076.45     1045.95      6.02 o
  -1   2   1     7917.00     6335.41     51.82 o
   0   2   1     5409.78     4356.53     38.33 o
   1   2   1     1830.17     1742.56     16.67 o
   2   2   1      212.58      230.67      2.26 o
   3   2   1      509.78      572.97      4.76 o
   4   2   1       97.16      102.37      2.00 o
   5   2   1       93.26      103.79      2.88 o
   6   2   1        3.56        1.71      0.98 o
   7   2   1       30.36       32.25      1.83 o
   8   2   1        7.30        2.38      1.71 o
  -8   3   1       38.78       46.70      2.08 o
  -7   3   1      154.46      140.84      3.17 o
  -6   3   1      237.85      242.46      3.47 o
  -5   3   1       45.76       45.89      1.77 o
  -4   3   1       43.99       42.77      1.46 o
  -3   3   1     1673.65     1646.63     10.88 o
  -2   3   1      742.61      742.39      4.90 o
  -1   3   1     1292.27     1194.20      7.49 o
   0   3   1      718.38      654.25      5.26 o
   1   3   1     4986.86     4503.40     32.14 o
   2   3   1      441.35      461.88      3.67 o
   3   3   1     1009.11     1047.76      8.19 o
   4   3   1       91.11       90.37      1.69 o
   5   3   1       36.65       33.98      1.66 o
   6   3   1      230.76      225.24      3.17 o
   7   3   1        2.01        0.70      1.30 o
   8   3   1        9.24       -0.01      2.59 o
  -8   4   1        4.44        1.07      1.33 o
  -7   4   1        3.26        1.63      1.18 o
  -6   4   1       33.28       31.55      1.60 o
  -5   4   1       14.93       12.34      1.35 o
  -4   4   1      331.72      313.63      3.57 o
  -3   4   1      839.53      918.68      6.10 o
  -2   4   1     1010.72     1011.37      7.41 o
  -1   4   1     1264.23     1209.63      9.20 o
   0   4   1     1804.60     1820.73     13.37 o
   1   4   1       23.39       24.92      1.67 o
   2   4   1     1216.78     1247.47      8.62 o
   3   4   1      474.61      475.65      4.42 o
   4   4   1      314.43      315.87      4.88 o
   5   4   1       54.76       53.21      1.89 o
   6   4   1      140.51      148.78      2.83 o
   7   4   1        0.27        0.04      0.62 o
  -8   5   1       14.14        5.57      4.26 o
  -7   5   1       57.16       57.28      2.87 o
  -6   5   1      118.33      110.92      2.90 o
  -5   5   1       43.28       45.72      1.81 o
  -4   5   1       26.09       38.41      1.56 o
  -3   5   1     2158.53     2326.47     15.72 o
  -2   5   1       12.56       13.49      1.13 o
  -1   5   1       59.72       64.78      2.04 o
   0   5   1      161.82      158.32      2.82 o
   1   5   1      101.90       96.59      2.23 o
   2   5   1      543.93      535.36      4.32 o
   3   5   1       25.73       27.06      1.08 o
   4   5   1       14.34       14.23      2.47 o
   5   5   1        3.66        4.11      2.38 o
   6   5   1        3.50        3.81      2.61 o
   7   5   1       12.17       16.77      6.67 o
  -8   6   1       19.83       11.49      8.06 o
  -7   6   1        4.16        2.59      1.21 o
  -6   6   1      143.79      143.42      2.98 o
  -5   6   1      140.97      132.74      2.28 o
  -4   6   1       99.04      100.26      2.24 o
  -3   6   1      348.04      394.40      3.74 o
  -2   6   1      449.03      471.32      4.08 o
  -1   6   1      433.88      406.43      4.14 o
   0   6   1      237.89      235.05      3.12 o
   1   6   1       42.78       38.34      2.01 o
   2   6   1      121.97      124.94      2.11 o
   3   6   1      131.35      126.01      2.08 o
   4   6   1       28.03       32.15      1.81 o
   5   6   1       91.96       97.28      3.72 o
   6   6   1        3.53        4.08      2.70 o
   7   6   1       52.06       55.72      4.25 o
  -7   7   1       17.44       16.47      3.16 o
  -6   7   1       22.12       22.17      3.48 o
  -5   7   1      105.36      116.75      2.79 o
  -4   7   1       33.68       31.62      1.59 o
  -3   7   1       48.25       46.12      1.73 o
  -2   7   1      567.96      560.31      4.99 o
  -1   7   1       59.33       49.34      2.07 o
   0   7   1      359.11      372.52      4.17 o
   1   7   1      386.64      413.56      4.58 o
   2   7   1      142.74      153.75      3.16 o
   3   7   1      204.55      209.24      3.16 o
   4   7   1       78.60       80.54      2.26 o
   5   7   1       51.13       55.28      3.82 o
   6   7   1       18.72       15.64      3.29 o
   7   7   1       17.47       15.47      4.17 o
  -7   8   1        8.55        4.46      3.25 o
  -6   8   1       14.68        9.81      2.54 o
  -5   8   1       88.10       86.61      2.26 o
  -4   8   1       39.57       43.16      1.82 o
  -3   8   1       71.75       74.89      2.15 o
  -2   8   1      124.95      134.61      2.69 o
  -1   8   1      331.93      323.52      4.04 o
   0   8   1      506.52      499.01      5.66 o
   1   8   1       48.86       42.77      2.12 o
   2   8   1      276.50      292.76      4.17 o
   3   8   1      386.48      378.45      4.82 o
   4   8   1       88.04       85.98      2.71 o
   5   8   1      113.82      118.15      5.38 o
   6   8   1       52.59       51.49      3.87 o
   7   8   1        4.17        4.60      3.20 o
  -7   9   1       10.87        7.27      3.26 o
  -6   9   1       85.79       80.46      2.89 o
  -5   9   1        0.68        0.52      1.23 o
  -4   9   1       97.39       97.08      2.70 o
  -3   9   1      121.07      119.97      2.97 o
  -2   9   1       42.21       42.68      2.03 o
  -1   9   1      242.32      242.99      3.72 o
   0   9   1       29.72       30.18      2.28 o
   1   9   1      115.84      119.15      3.48 o
   2   9   1      176.48      180.94      3.64 o
   3   9   1       64.02       68.55      2.24 o
   4   9   1      174.46      178.25      4.02 o
   5   9   1       35.18       41.91      1.79 o
   6   9   1        7.67        3.52      3.64 o
   7   9   1       13.43       13.20      6.52 o
  -7  10   1        0.32       -5.99      4.40 o
  -6  10   1       30.27       33.75      3.61 o
  -5  10   1       21.63       19.19      2.08 o
  -4  10   1       94.46       91.22      2.94 o
  -3  10   1       60.42       57.54      2.40 o
  -2  10   1        3.55        4.20      1.49 o
  -1  10   1       39.57       39.77      3.27 o
   0  10   1      110.21      117.07      3.68 o
   1  10   1       80.06       87.96      3.22 o
   2  10   1      263.56      256.04      5.11 o
   3  10   1       25.92       24.99      2.33 o
   4  10   1       37.78       36.29      2.05 o
   5  10   1        7.40        5.29      1.28 o
   6  10   1       51.58       63.44      4.39 o
  -6  11   1        0.68        0.66      1.66 o
  -5  11   1        6.73        5.47      1.63 o
  -4  11   1        8.50        7.94      1.76 o
  -3  11   1      192.87      203.71      3.52 o
  -2  11   1       47.14       45.21      2.42 o
  -1  11   1        6.10        6.10      2.15 o
   0  11   1        2.57        3.77      2.35 o
   1  11   1       43.27       37.65      2.87 o
   2  11   1       30.79       38.58      3.69 o
   3  11   1      349.85      370.64      5.33 o
   4  11   1       25.48       27.00      2.33 o
   5  11   1       18.71        9.08      4.99 o
   6  11   1       18.78       13.22      9.80 o
  -6  12   1       34.92       39.89      2.37 o
  -5  12   1        5.30        4.65      2.29 o
  -4  12   1        3.22        3.25      1.69 o
  -3  12   1        6.24        4.72      2.03 o
  -2  12   1      143.05      135.63      3.38 o
  -1  12   1      236.74      227.63      4.73 o
   0  12   1      237.07      241.02      4.57 o
   1  12   1       73.63       73.27      3.49 o
   2  12   1      308.86      322.47      5.89 o
   3  12   1       55.90       59.45      2.53 o
   4  12   1       82.61       84.91      3.98 o
   5  12   1       13.19        3.50      2.15 o
  -5  13   1        9.73        1.85      1.73 o
  -4  13   1       19.23       17.23      3.00 o
  -3  13   1       62.99       67.88      3.36 o
  -2  13   1       20.49       19.47      2.33 o
  -1  13   1      137.31      140.20      4.55 o
   0  13   1       76.11       77.21      3.38 o
   1  13   1       47.69       51.70      3.10 o
   2  13   1        1.81        5.46      3.19 o
   3  13   1       59.04       64.25      3.35 o
   4  13   1       35.23       34.65      4.86 o
   5  13   1       32.79       30.43      7.76 o
  -5  14   1       21.12        0.37      2.14 o
  -4  14   1        3.04        0.58      2.26 o
  -3  14   1        1.39        1.31      2.15 o
  -2  14   1       35.82       39.03      2.78 o
  -1  14   1        3.98        4.79      2.30 o
   0  14   1       44.56       43.11      3.43 o
   1  14   1       53.95       59.11      3.43 o
   2  14   1       54.88       53.71      3.82 o
   3  14   1       59.54       64.71      2.90 o
   4  14   1       14.31        2.20      2.14 o
  -4  15   1       12.87        2.66      2.31 o
  -3  15   1       20.44       11.97      4.53 o
  -2  15   1        9.13        4.89      2.10 o
  -1  15   1       18.85       11.40      3.30 o
   0  15   1       11.92       14.45      3.00 o
   1  15   1       79.20       92.29      4.22 o
   2  15   1       13.86        7.71      3.88 o
   3  15   1        0.59        0.69      1.77 o
   4  15   1        1.42        1.35      2.32 o
  -3  16   1        0.35        2.08      2.94 o
  -2  16   1        6.20        5.69      2.40 o
  -1  16   1       40.91       44.98      9.83 o
   0  16   1        0.81        1.64      2.51 o
   1  16   1       18.10       18.88      3.15 o
   2  16   1        3.99        6.38      3.01 o
   3  16   1        6.04        1.88      2.07 o
  -2  17   1        1.34       -0.25      1.57 o
  -1  17   1        3.06        2.68      2.58 o
   0  17   1        2.78        0.86      2.49 o
   1  17   1        3.21        3.43      3.73 o
  -8   0   2        8.01        8.10      1.83 o
  -7   0   2       51.28       47.95      2.74 o
  -6   0   2      379.91      374.40      9.57 o
  -5   0   2      858.11      857.55     10.28 o
  -4   0   2      454.54      457.34      5.81 o
  -3   0   2      234.45      245.95      4.03 o
  -2   0   2     2296.74     2212.38     21.52 o
  -1   0   2        1.95        9.80      1.53 o
   0   0   2     5808.46     4790.13     61.14 o
   1   0   2     1474.05     1335.11     20.62 o
   2   0   2       23.94       34.46      3.26 o
   3   0   2     3215.34     3075.82     46.56 o
   4   0   2      578.42      587.86     15.26 o
   5   0   2      235.38      259.56      8.53 o
   6   0   2        0.24        0.26      1.18 o
   7   0   2       25.50       21.25      2.60 o
  -8   1   2        5.53        5.22      1.21 o
  -7   1   2      286.27      299.66      8.54 o
  -6   1   2     1173.36     1175.33     11.41 o
  -5   1   2      239.56      229.35      3.05 o
  -4   1   2      142.03      132.77      2.03 o
  -3   1   2     2149.98     2153.41     13.42 o
  -2   1   2      173.48      173.16      2.33 o
  -1   1   2      659.30      590.46      3.56 o
   0   1   2     3300.93     2906.56     17.25 o
   1   1   2      232.08      215.45      6.15 o
   2   1   2      840.52      887.33     10.77 o
   3   1   2      351.85      372.89      5.92 o
   4   1   2       50.41       55.62      1.79 o
   5   1   2      167.33      163.25      3.79 o
   6   1   2       10.11       14.57      1.64 o
   7   1   2        6.19        5.74      1.89 o
  -8   2   2       14.47       14.82      2.24 o
  -7   2   2       12.40       11.25      1.58 o
  -6   2   2       49.63       46.19      1.82 o
  -5   2   2       17.30       16.42      1.26 o
  -4   2   2      530.59      549.51      4.73 o
  -3   2   2     1590.24     1638.25     10.61 o
  -2   2   2      619.42      625.09      4.37 o
  -1   2   2      611.00      607.09      3.70 o
   0   2   2     6283.01     5318.58     33.01 o
   1   2   2      862.40      863.00      6.85 o
   2   2   2      540.73      517.34      5.71 o
   3   2   2        5.22        3.23      0.40 o
   4   2   2       12.12        9.69      0.92 o
   5   2   2       15.67       18.80      1.93 o
   6   2   2       38.42       38.28      2.29 o
   7   2   2       15.00       14.80      1.06 o
  -8   3   2       48.87       55.45      2.58 o
  -7   3   2       24.91       24.21      1.80 o
  -6   3   2       64.40       64.97      2.10 o
  -5   3   2      183.52      190.42      3.38 o
  -4   3   2      709.65      744.58      6.36 o
  -3   3   2      691.43      731.91      4.66 o
  -2   3   2     4255.93     4092.61     23.57 o
  -1   3   2     2764.40     2609.80     15.55 o
   0   3   2      777.21      745.81      6.11 o
   1   3   2      268.79      266.41      4.06 o
   2   3   2      283.50      302.89      4.15 o
   3   3   2       90.35      101.07      2.82 o
   4   3   2      133.96      127.42      3.86 o
   5   3   2       17.44       18.95      0.96 o
   6   3   2      101.82       96.87      6.05 o
   7   3   2       14.01        8.14      4.85 o
  -8   4   2        8.00        5.01      2.67 o
  -7   4   2        2.07        1.90      2.01 o
  -6   4   2       50.30       51.68      2.05 o
  -5   4   2       51.08       52.39      1.97 o
  -4   4   2      813.36      850.94      6.41 o
  -3   4   2      463.47      506.11      3.84 o
  -2   4   2      801.71      783.32      5.36 o
  -1   4   2      316.59      283.51      2.86 o
   0   4   2      788.35      810.11      7.44 o
   1   4   2      162.81      154.73      2.60 o
   2   4   2      502.94      502.50      4.07 o
   3   4   2      250.22      277.96      4.94 o
   4   4   2       43.23       50.38      2.85 o
   5   4   2      217.91      226.75      6.49 o
   6   4   2      210.50      214.91     14.27 o
   7   4   2        0.28        1.47      2.91 o
  -8   5   2       22.49       19.88      4.15 o
  -7   5   2       46.38       42.73      2.08 o
  -6   5   2       59.44       59.13      2.92 o
  -5   5   2      144.51      145.99      2.27 o
  -4   5   2      234.47      248.49      2.69 o
  -3   5   2     1244.81     1304.97      8.58 o
  -2   5   2      593.25      601.58      5.15 o
  -1   5   2       27.75       26.13      1.40 o
   0   5   2       52.05       50.34      2.44 o
   1   5   2       43.66       50.03      1.87 o
   2   5   2      452.64      492.11      4.17 o
   3   5   2        2.74        2.51      0.81 o
   4   5   2      119.08      118.67      4.07 o
   5   5   2      116.71      120.25      4.11 o
   6   5   2       28.47       36.43      2.91 o
   7   5   2       11.73        6.06      3.46 o
  -8   6   2        2.94        2.37      1.49 o
  -7   6   2       13.13       12.99      2.38 o
  -6   6   2       97.89       92.92      2.58 o
  -5   6   2       61.28       62.60      1.89 o
  -4   6   2       11.23       15.09      1.37 o
  -3   6   2      386.85      372.27      4.12 o
  -2   6   2      272.05      284.40      3.06 o
  -1   6   2      148.38      140.08      2.33 o
   0   6   2      399.06      423.76      4.57 o
   1   6   2      203.64      211.60      3.14 o
   2   6   2       53.59       47.17      2.24 o
   3   6   2      109.85      108.82      1.71 o
   4   6   2       81.28       77.68      4.04 o
   5   6   2      142.04      136.12      4.86 o
   6   6   2       32.08       39.11      3.57 o
   7   6   2        5.70        2.78      3.16 o
  -8   7   2        7.31        6.35      3.31 o
  -7   7   2        8.74        5.25      2.02 o
  -6   7   2       38.47       41.95      3.23 o
  -5   7   2      129.94      125.99      2.45 o
  -4   7   2       35.35       39.51      2.33 o
  -3   7   2      262.32      268.81      3.24 o
  -2   7   2      305.34      301.44      3.37 o
  -1   7   2       88.25       95.82      2.38 o
   0   7   2      407.68      414.29      4.73 o
   1   7   2      162.94      168.34      3.53 o
   2   7   2      217.92      229.98      3.66 o
   3   7   2      101.70      100.80      1.88 o
   4   7   2       58.65       58.16      1.78 o
   5   7   2       90.48       92.38      4.07 o
   6   7   2       62.44       75.79      4.77 o
   7   7   2        4.83        1.39      2.44 o
  -7   8   2       18.48       19.00      2.77 o
  -6   8   2        7.91        7.34      1.84 o
  -5   8   2      245.88      248.40      4.07 o
  -4   8   2      100.41      105.83      3.38 o
  -3   8   2       62.14       65.57      2.11 o
  -2   8   2       72.48       77.13      2.02 o
  -1   8   2       63.30       68.56      2.53 o
   0   8   2      308.98      305.75      4.01 o
   1   8   2       24.76       32.02      2.26 o
   2   8   2       79.46       94.80      3.12 o
   3   8   2       58.61       62.27      2.29 o
   4   8   2        9.74        7.82      1.34 o
   5   8   2       56.16       61.72      4.38 o
   6   8   2      107.41      108.86      5.48 o
  -7   9   2       21.43       14.49      5.12 o
  -6   9   2       31.07       25.07      2.19 o
  -5   9   2       39.76       37.61      2.26 o
  -4   9   2       27.95       29.66      1.92 o
  -3   9   2        5.23        5.87      1.42 o
  -2   9   2       24.02       24.61      2.27 o
  -1   9   2      143.26      148.65      3.57 o
   0   9   2      361.59      360.04      4.91 o
   1   9   2       30.33       31.44      2.45 o
   2   9   2      220.02      223.64      4.70 o
   3   9   2       71.82       72.51      2.35 o
   4   9   2       20.01       14.32      1.66 o
   5   9   2      117.49      128.44      5.46 o
   6   9   2       10.92        8.42      5.92 o
  -7  10   2        2.76        3.17      2.44 o
  -6  10   2       27.28       25.79      2.52 o
  -5  10   2       27.53       27.54      2.03 o
  -4  10   2        2.23        1.39      1.40 o
  -3  10   2      220.65      238.30      4.20 o
  -2  10   2       86.28       85.89      2.47 o
  -1  10   2      262.20      257.15      4.12 o
   0  10   2       23.26       21.22      2.18 o
   1  10   2       30.90       35.74      2.51 o
   2  10   2      195.30      192.72      4.39 o
   3  10   2      831.38      874.80      8.86 o
   4  10   2       15.72       12.72      1.81 o
   5  10   2       15.72       17.90      3.38 o
   6  10   2        7.68        5.00      3.84 o
  -6  11   2        1.12        1.59      1.41 o
  -5  11   2        2.70        3.69      1.85 o
  -4  11   2       71.82       73.67      2.76 o
  -3  11   2       10.89       10.98      1.90 o
  -2  11   2      107.27      107.53      3.18 o
  -1  11   2       55.69       57.99      2.74 o
   0  11   2      150.31      154.02      3.88 o
   1  11   2      153.01      153.73      3.84 o
   2  11   2      115.45      114.74      4.96 o
   3  11   2      422.33      415.41      7.36 o
   4  11   2       10.70        7.83      1.53 o
   5  11   2        8.46        4.78      2.09 o
   6  11   2        8.60        6.73      5.95 o
  -6  12   2        4.23        2.58      1.97 o
  -5  12   2        3.92        6.23      1.88 o
  -4  12   2        5.84        6.24      1.74 o
  -3  12   2      424.45      411.20      6.62 o
  -2  12   2       41.85       43.11      2.54 o
  -1  12   2      100.58      105.39      3.39 o
   0  12   2      137.53      134.57      3.73 o
   1  12   2       19.16       19.23      3.49 o
   2  12   2      219.74      250.14      5.50 o
   3  12   2      312.44      323.71      8.03 o
   4  12   2       47.93       46.00      6.19 o
   5  12   2       14.16       13.24      5.05 o
  -6  13   2       47.25       59.79      8.50 o
  -5  13   2        5.10        4.19      1.80 o
  -4  13   2       28.28       32.12      2.34 o
  -3  13   2      190.47      199.53      5.50 o
  -2  13   2       86.61       83.72      2.91 o
  -1  13   2        5.42        5.92      2.61 o
   0  13   2      118.03      113.82      4.08 o
   1  13   2        0.74        0.35      1.69 o
   2  13   2       63.16       71.89      3.62 o
   3  13   2       15.56       12.77      4.16 o
   4  13   2       22.22        9.43      6.51 o
   5  13   2       14.24        1.74      3.08 o
  -5  14   2       26.55       10.00      5.54 o
  -4  14   2        6.86        3.05      2.11 o
  -3  14   2       24.98       18.71      3.58 o
  -2  14   2        4.20        6.13      2.30 o
  -1  14   2      138.91      140.09      4.41 o
   0  14   2      303.06      313.83      5.65 o
   1  14   2       88.40       85.08      4.45 o
   2  14   2        3.00        3.48      2.68 o
   3  14   2        7.30        2.82      2.04 o
   4  14   2        1.50        1.00      1.58 o
  -4  15   2        2.04        1.15      1.85 o
  -3  15   2       12.22        9.26      3.19 o
  -2  15   2       18.71       14.84      2.65 o
  -1  15   2       14.81       13.10      2.91 o
   0  15   2      109.13      106.58      4.46 o
   1  15   2        6.74        5.01      2.56 o
   2  15   2        3.30        3.42      2.57 o
   3  15   2       25.81       26.12     10.40 o
  -3  16   2        0.35        0.04      1.49 o
  -2  16   2        9.25        6.70      2.73 o
  -1  16   2       23.88       22.20      3.39 o
   0  16   2       38.87       42.56      4.22 o
   1  16   2       14.34       19.14      3.48 o
   2  16   2        5.09        5.27      3.00 o
  -2  17   2       16.71       18.88      3.87 o
  -1  17   2        0.51       -0.25      1.90 o
   0  17   2       38.42       43.71      3.75 o
   1  17   2       12.09       11.04      3.15 o
  -8   0   3        5.08        7.79      2.14 o
  -7   0   3      259.15      257.44      4.42 o
  -6   0   3      323.12      324.39      5.03 o
  -5   0   3      267.27      274.44      4.57 o
  -4   0   3        3.20        1.73      1.00 o
  -3   0   3      389.55      389.76      4.52 o
  -2   0   3      300.01      252.05      7.10 o
  -1   0   3     4483.46     3948.39     60.69 o
   0   0   3      232.52      214.48      2.76 o
   1   0   3     5299.37     4987.54     99.17 o
   2   0   3      841.44      831.11      8.44 o
   3   0   3      133.12      140.84      5.65 o
   4   0   3        0.31       -0.91      2.87 o
   5   0   3       14.97       14.99      4.49 o
   6   0   3       62.25       71.17      4.79 o
   7   0   3       12.25        9.96      5.15 o
  -8   1   3        2.43        1.66      1.23 o
  -7   1   3        7.92       11.03      1.48 o
  -6   1   3      338.96      335.72      3.61 o
  -5   1   3      351.14      367.48      3.46 o
  -4   1   3      206.95      227.33      2.95 o
  -3   1   3     1319.13     1390.59      9.84 o
  -2   1   3      201.78      201.43      4.00 o
  -1   1   3     2557.10     2426.65     20.49 o
   0   1   3      515.62      503.53      3.38 o
   1   1   3       38.79       40.51      0.90 o
   2   1   3       19.53       19.83      1.79 o
   3   1   3       28.20       29.67      0.68 o
   4   1   3      128.39      125.81      3.46 o
   5   1   3       65.21       65.09      2.45 o
   6   1   3      117.51      130.47      2.14 o
   7   1   3        0.34        0.29      1.10 o
  -8   2   3       14.81       18.38      2.74 o
  -7   2   3       68.10       66.72      1.99 o
  -6   2   3       82.35       89.20      2.21 o
  -5   2   3       30.30       31.58      1.37 o
  -4   2   3       57.41       62.88      2.21 o
  -3   2   3     1222.34     1315.59     14.36 o
  -2   2   3       21.51       23.40      0.67 o
  -1   2   3       18.44       18.28      0.84 o
   0   2   3       28.66       28.57      1.19 o
   1   2   3     1217.59     1223.86      9.01 o
   2   2   3      930.39      949.58      9.28 o
   3   2   3      196.95      180.41      3.96 o
   4   2   3       71.74       82.16      4.77 o
   5   2   3      452.42      458.04     12.20 o
   6   2   3       40.62       38.01      5.79 o
   7   2   3       22.45        0.86      4.09 o
  -8   3   3       19.22       28.41      2.81 o
  -7   3   3       66.09       60.43      2.14 o
  -6   3   3      167.12      162.60      2.98 o
  -5   3   3       49.36       46.43      1.85 o
  -4   3   3      811.24      826.89      6.96 o
  -3   3   3     1811.38     1925.77     11.30 o
  -2   3   3      161.41      147.10      1.64 o
  -1   3   3     1344.35     1305.54      7.82 o
   0   3   3      334.16      346.96      3.26 o
   1   3   3      425.36      458.31      4.99 o
   2   3   3      373.20      377.87      6.00 o
   3   3   3      152.44      157.92      3.87 o
   4   3   3      429.69      406.68      6.22 o
   5   3   3       64.39       64.32      4.32 o
   6   3   3       11.11       14.78      5.16 o
   7   3   3       16.58       21.11      6.07 o
  -8   4   3       15.03        9.09      2.08 o
  -7   4   3       32.90       35.11      1.96 o
  -6   4   3       72.29       71.96      2.05 o
  -5   4   3      150.98      149.52      2.43 o
  -4   4   3      229.79      241.76      3.13 o
  -3   4   3      502.17      527.93      3.97 o
  -2   4   3      277.97      245.02      2.19 o
  -1   4   3      415.78      387.29      3.39 o
   0   4   3      579.98      593.77      5.40 o
   1   4   3      285.35      283.12      3.63 o
   2   4   3      229.47      218.21      6.09 o
   3   4   3      123.84      125.49      3.44 o
   4   4   3       21.61       21.84      2.65 o
   5   4   3       33.03       31.67      3.08 o
   6   4   3      171.89      171.47      5.22 o
   7   4   3        3.65        2.41      2.96 o
  -8   5   3       36.84       47.38      2.15 o
  -7   5   3       32.26       35.11      3.08 o
  -6   5   3       88.23       88.50      2.96 o
  -5   5   3       20.45       21.78      1.89 o
  -4   5   3       62.51       56.12      1.47 o
  -3   5   3      448.51      434.20      3.55 o
  -2   5   3       40.60       46.78      1.44 o
  -1   5   3     1096.56     1135.50      7.92 o
   0   5   3     1394.25     1426.04     10.90 o
   1   5   3       41.37       45.76      2.57 o
   2   5   3      350.93      376.17      5.04 o
   3   5   3       15.43       16.37      2.66 o
   4   5   3       24.22       29.07      3.21 o
   5   5   3       64.48       60.35      4.08 o
   6   5   3        0.29        1.66      2.46 o
   7   5   3        8.67        7.34      3.80 o
  -8   6   3        1.22        1.82      1.35 o
  -7   6   3        3.64        2.52      1.37 o
  -6   6   3       29.86       34.38      5.65 o
  -5   6   3       72.03       78.76      2.04 o
  -4   6   3       77.77       81.65      1.90 o
  -3   6   3      171.36      156.02      2.47 o
  -2   6   3      215.29      226.67      2.66 o
  -1   6   3      449.27      463.15      4.34 o
   0   6   3     1415.68     1547.57     12.09 o
   1   6   3      137.99      159.56      3.10 o
   2   6   3      507.68      499.24      5.85 o
   3   6   3       44.03       41.84      1.90 o
   4   6   3       22.68       27.36      2.97 o
   5   6   3       98.30      105.33      4.83 o
   6   6   3       71.04       70.68      4.00 o
   7   6   3        7.81        2.80      3.28 o
  -8   7   3        2.14        0.77      1.23 o
  -7   7   3       20.91       20.90      1.90 o
  -6   7   3       21.87       23.81      1.76 o
  -5   7   3       22.41       24.04      1.56 o
  -4   7   3      190.92      200.37      3.00 o
  -3   7   3       94.55       99.49      2.15 o
  -2   7   3      112.80      122.10      3.30 o
  -1   7   3      199.84      199.65      2.67 o
   0   7   3      550.63      569.39      5.64 o
   1   7   3      171.14      170.20      3.13 o
   2   7   3       57.90       70.16      2.85 o
   3   7   3      102.82       98.82      2.41 o
   4   7   3      165.81      173.94      4.88 o
   5   7   3       45.72       49.40      4.92 o
   6   7   3        2.42        2.06      2.78 o
  -7   8   3       44.25       45.34      3.23 o
  -6   8   3       26.43       29.03      2.32 o
  -5   8   3      128.42      131.17      2.67 o
  -4   8   3      121.87      118.15      2.65 o
  -3   8   3       37.25       35.61      1.95 o
  -2   8   3      196.11      207.67      3.16 o
  -1   8   3      138.43      139.35      2.63 o
   0   8   3       27.95       33.76      2.20 o
   1   8   3      479.26      502.79      6.37 o
   2   8   3      161.79      171.63      4.83 o
   3   8   3      331.96      339.36      4.01 o
   4   8   3      139.98      132.76      5.24 o
   5   8   3       23.53       32.50      4.11 o
   6   8   3        1.43        2.24      3.15 o
  -7   9   3       22.63       16.19      2.62 o
  -6   9   3       77.22       73.31      3.46 o
  -5   9   3       19.39       20.72      1.99 o
  -4   9   3      159.11      154.50      2.93 o
  -3   9   3      414.17      424.70      4.51 o
  -2   9   3      114.22      118.00      2.66 o
  -1   9   3      375.10      383.72      4.72 o
   0   9   3      142.68      140.46      3.69 o
   1   9   3        2.66        3.19      1.73 o
   2   9   3      193.89      193.33      4.06 o
   3   9   3       94.45       97.01      2.40 o
   4   9   3       35.76       44.35      4.29 o
   5   9   3       13.28       16.86      3.98 o
   6   9   3        4.78        3.27      3.12 o
  -7  10   3        5.62        1.69      1.70 o
  -6  10   3        2.36        4.63      1.60 o
  -5  10   3       12.41       10.08      1.61 o
  -4  10   3      118.98      114.16      2.64 o
  -3  10   3      162.90      159.00      3.12 o
  -2  10   3      168.02      160.92      2.99 o
  -1  10   3       63.74       56.53      2.50 o
   0  10   3      187.55      187.77      3.75 o
   1  10   3       94.48      100.95      3.90 o
   2  10   3       19.78       21.36      2.57 o
   3  10   3      111.99      112.22      3.96 o
   4  10   3       12.69       14.34      1.51 o
   5  10   3       50.24       53.14      4.44 o
   6  10   3        0.39       -0.20      2.61 o
  -6  11   3       11.46       14.31      2.18 o
  -5  11   3        2.45        5.03      1.71 o
  -4  11   3       55.02       57.61      2.69 o
  -3  11   3       27.57       26.39      2.31 o
  -2  11   3      259.77      254.27      4.27 o
  -1  11   3       63.04       64.35      2.97 o
   0  11   3       27.37       23.92      2.43 o
   1  11   3        6.44        6.79      2.18 o
   2  11   3      173.20      174.30      5.67 o
   3  11   3       42.67       45.29      2.77 o
   4  11   3        4.73        2.34      1.09 o
   5  11   3        2.67        2.19      3.44 o
  -6  12   3       24.87       28.95      4.44 o
  -5  12   3       44.99       41.70      2.82 o
  -4  12   3        4.22        3.75      1.70 o
  -3  12   3      150.89      148.08      3.66 o
  -2  12   3       25.95       21.96      2.10 o
  -1  12   3        7.52        7.10      2.54 o
   0  12   3       96.17       92.91      3.36 o
   1  12   3      152.96      158.45      5.14 o
   2  12   3      207.64      205.88      5.61 o
   3  12   3        7.60        5.20      2.03 o
   4  12   3        5.75        4.35      1.65 o
   5  12   3        3.36        3.82      4.31 o
  -6  13   3        9.55        7.02      2.96 o
  -5  13   3        4.28        4.19      1.75 o
  -4  13   3      126.87      119.09      3.31 o
  -3  13   3      210.05      204.60      3.91 o
  -2  13   3       19.08       16.30      2.13 o
  -1  13   3       26.18       29.75      3.22 o
   0  13   3       62.01       60.40      3.44 o
   1  13   3       13.37        8.86      2.74 o
   2  13   3       63.27       61.94      3.65 o
   3  13   3       42.04       48.57      4.34 o
   4  13   3        1.76        0.63      1.35 o
  -5  14   3       26.21       27.12      7.22 o
  -4  14   3        1.33       -0.31      1.45 o
  -3  14   3       40.14       41.19      2.56 o
  -2  14   3       30.99       30.49      3.11 o
  -1  14   3       48.35       45.70      5.68 o
   0  14   3       70.75       70.65      3.55 o
   1  14   3       33.82       36.03      3.50 o
   2  14   3        0.61        0.54      2.10 o
   3  14   3       38.89       43.73      6.54 o
   4  14   3        9.07        5.17      2.73 o
  -4  15   3       31.62       27.73      7.75 o
  -3  15   3        5.64        3.70      2.12 o
  -2  15   3       46.13       48.22      3.05 o
  -1  15   3       53.81       47.70      2.99 o
   0  15   3       84.38       96.18      4.32 o
   1  15   3       59.36       64.90      4.11 o
   2  15   3        4.11        7.69      3.12 o
   3  15   3        6.84        6.09      2.53 o
  -3  16   3        3.51        3.94      2.23 o
  -2  16   3       24.90       34.98      2.85 o
  -1  16   3       27.68       18.02      3.57 o
   0  16   3       87.50       84.41      4.93 o
   1  16   3       14.79       15.50      3.13 o
   2  16   3       21.42       22.00      9.06 o
  -1  17   3       27.14       20.19      5.36 o
   0  17   3       39.31       47.28      4.22 o
  -8   0   4        4.06        5.27      2.52 o
  -7   0   4        8.96        8.30      1.56 o
  -6   0   4       45.31       44.56      2.44 o
  -5   0   4       83.45       83.89      3.08 o
  -4   0   4      267.77      240.75      2.68 o
  -3   0   4      289.62      292.02      2.36 o
  -2   0   4      547.66      547.75      7.04 o
  -1   0   4     2452.06     2458.42     16.96 o
   0   0   4     1582.87     1647.97     16.20 o
   1   0   4     1840.25     1803.25     18.47 o
   2   0   4      167.32      177.54      3.14 o
   3   0   4      186.18      196.77      3.32 o
   4   0   4        8.01        6.85      0.88 o
   5   0   4      153.28       11.28      1.01 o
   6   0   4       77.39       84.14      4.80 o
  -8   1   4       18.92       18.81      1.58 o
  -7   1   4        5.66        4.24      1.21 o
  -6   1   4      563.96      565.15      4.80 o
  -5   1   4       15.77       13.09      1.31 o
  -4   1   4      606.38      645.43      4.55 o
  -3   1   4      184.59      172.60      2.03 o
  -2   1   4      374.34      386.88      2.91 o
  -1   1   4      133.08      147.43      1.48 o
   0   1   4     3385.06     3401.12     17.84 o
   1   1   4      112.75      110.05      1.51 o
   2   1   4      101.96      117.46      1.57 o
   3   1   4      208.75      221.04      3.00 o
   4   1   4      100.82      106.94      3.65 o
   5   1   4       10.11       12.47      4.72 o
   6   1   4       21.11        0.99      4.12 o
   7   1   4        2.47        3.35      4.94 o
  -8   2   4       39.15       40.98      1.84 o
  -7   2   4       26.37       25.83      1.56 o
  -6   2   4      223.98      229.15      2.97 o
  -5   2   4      148.27      153.79      2.33 o
  -4   2   4      347.40      379.59      3.45 o
  -3   2   4      979.83      985.64      7.43 o
  -2   2   4       41.06       35.61      0.62 o
  -1   2   4      936.48     1002.45      5.55 o
   0   2   4     3351.92     3365.20     21.15 o
   1   2   4      351.15      365.27      3.18 o
   2   2   4       30.52       31.38      2.12 o
   3   2   4      150.41      144.44      4.26 o
   4   2   4       18.99       16.97      2.55 o
   5   2   4       81.32       81.99      3.81 o
   6   2   4       63.74       64.77      7.08 o
  -8   3   4        5.12        5.34      1.54 o
  -7   3   4       17.52       19.12      1.46 o
  -6   3   4       16.98       18.07      1.77 o
  -5   3   4       51.19       47.94      1.40 o
  -4   3   4      165.85      180.08      2.76 o
  -3   3   4      523.45      516.29      3.57 o
  -2   3   4      522.20      519.04      3.34 o
  -1   3   4      888.68      939.83      5.83 o
   0   3   4     1182.01     1214.97      8.39 o
   1   3   4      212.30      217.69      2.40 o
   2   3   4      486.20      477.17      5.92 o
   3   3   4      547.71      540.75      7.10 o
   4   3   4       28.44       32.24      2.93 o
   5   3   4       38.19       38.02      3.34 o
   6   3   4       29.27       38.24      4.56 o
   7   3   4        3.18        6.35      5.59 o
  -8   4   4       84.25       91.82      2.29 o
  -7   4   4       20.45       20.89      1.62 o
  -6   4   4       52.12       56.86      1.56 o
  -5   4   4       46.57       48.99      1.43 o
  -4   4   4       62.29       65.43      1.47 o
  -3   4   4      371.32      366.28      2.85 o
  -2   4   4      534.68      513.12      3.68 o
  -1   4   4       56.75       66.05      1.49 o
   0   4   4     1054.89     1106.71      7.78 o
   1   4   4      150.50      161.39      3.12 o
   2   4   4       46.44       52.61      3.22 o
   3   4   4      159.29      154.77      4.02 o
   4   4   4       24.81       20.11      2.75 o
   5   4   4       53.99       61.00      3.97 o
   6   4   4       68.00       71.90      4.32 o
  -8   5   4        0.95        0.90      1.30 o
  -7   5   4        9.02        8.12      1.30 o
  -6   5   4       59.24       53.95      2.34 o
  -5   5   4      126.13      118.17      2.23 o
  -4   5   4      211.94      224.06      2.59 o
  -3   5   4       95.42      102.05      1.62 o
  -2   5   4     1180.62     1220.77      7.81 o
  -1   5   4      625.61      697.08      5.42 o
   0   5   4     2314.86     2416.64     16.44 o
   1   5   4      375.11      371.74      4.25 o
   2   5   4       55.36       62.14      2.48 o
   3   5   4      212.27      206.85      4.62 o
   4   5   4       39.21       48.10      3.35 o
   5   5   4      132.25      131.67      5.21 o
   6   5   4        3.70        4.61      3.34 o
  -8   6   4        2.39        2.24      1.78 o
  -7   6   4        7.41        6.86      1.28 o
  -6   6   4       11.71       12.87      1.35 o
  -5   6   4      448.41      443.22      4.22 o
  -4   6   4       97.08       93.22      1.88 o
  -3   6   4      183.51      185.64      2.10 o
  -2   6   4        5.08        3.26      1.06 o
  -1   6   4      380.37      408.14      3.90 o
   0   6   4      151.97      160.22      2.46 o
   1   6   4      393.81      369.75      4.42 o
   2   6   4      140.18      156.68      3.34 o
   3   6   4       54.84       52.77      3.55 o
   4   6   4       88.26       89.81      5.80 o
   5   6   4       12.73       15.53      3.26 o
   6   6   4       25.46       21.75      8.86 o
  -8   7   4       10.90        6.75      3.17 o
  -7   7   4       27.33       27.57      2.10 o
  -6   7   4       16.73       25.78      1.96 o
  -5   7   4        1.36        4.23      1.11 o
  -4   7   4       32.27       35.27      1.45 o
  -3   7   4      262.26      253.90      2.89 o
  -2   7   4      137.69      158.07      2.44 o
  -1   7   4     1188.83     1229.96      9.30 o
   0   7   4      253.02      284.84      4.02 o
   1   7   4      153.72      165.73      3.45 o
   2   7   4      502.50      553.23      6.45 o
   3   7   4      200.36      208.20      5.53 o
   4   7   4       10.60       16.47      3.45 o
   5   7   4       56.72       78.27      4.93 o
   6   7   4        1.43        0.66      2.84 o
  -7   8   4       10.45       14.46      1.94 o
  -6   8   4        5.73        8.47      1.53 o
  -5   8   4       68.42       67.32      2.11 o
  -4   8   4       67.77       70.29      2.17 o
  -3   8   4       57.62       61.74      2.37 o
  -2   8   4       88.17       84.41      2.17 o
  -1   8   4      987.05     1016.89      8.34 o
   0   8   4      356.74      369.17      5.53 o
   1   8   4      240.22      230.93      3.93 o
   2   8   4       17.71       20.71      2.89 o
   3   8   4      106.28      106.36      2.77 o
   4   8   4        4.43        2.91      2.87 o
   5   8   4       37.13       30.86     12.53 o
   6   8   4        0.26        1.50      2.90 o
  -7   9   4        2.82        2.16      1.53 o
  -6   9   4        0.71        0.82      1.23 o
  -5   9   4       23.82       29.86      1.82 o
  -4   9   4      179.84      165.60      2.93 o
  -3   9   4      456.02      440.08      4.94 o
  -2   9   4      183.10      184.12      3.31 o
  -1   9   4      150.04      151.96      3.01 o
   0   9   4      265.40      273.68      4.52 o
   1   9   4       33.71       34.24      2.69 o
   2   9   4      144.44      131.80      3.73 o
   3   9   4      485.52      487.39      5.30 o
   4   9   4       34.25       34.38      3.83 o
   5   9   4        6.74        8.51      3.40 o
  -7  10   4       69.98       77.05      3.13 o
  -6  10   4       22.09       23.53      2.04 o
  -5  10   4       80.60       80.11      2.61 o
  -4  10   4      239.56      243.90      3.90 o
  -3  10   4        0.00        0.03      1.04 o
  -2  10   4      161.72      152.77      3.26 o
  -1  10   4        7.02       10.84      2.03 o
   0  10   4       80.61       74.71      3.42 o
   1  10   4       40.05       39.66      2.70 o
   2  10   4       24.73       26.78      3.26 o
   3  10   4       11.41       12.76      1.27 o
   4  10   4       44.15       59.55      4.95 o
   5  10   4        1.38        0.92      3.15 o
  -7  11   4        4.02        4.12      2.02 o
  -6  11   4       28.41       27.30      2.55 o
  -5  11   4        3.59        3.57      1.53 o
  -4  11   4      541.83      515.05      5.57 o
  -3  11   4      596.01      550.23      6.61 o
  -2  11   4       37.56       36.71      2.28 o
  -1  11   4        8.81        8.37      1.94 o
   0  11   4        3.20        4.10      1.94 o
   1  11   4       76.30       71.58      3.82 o
   2  11   4       14.11       11.28      3.16 o
   3  11   4       22.95       23.04      2.18 o
   4  11   4       22.91        0.43      2.68 o
   5  11   4       19.45       13.79      8.81 o
  -6  12   4        3.41        2.16      1.63 o
  -5  12   4        3.57        3.59      1.78 o
  -4  12   4       11.16        8.68      2.00 o
  -3  12   4      174.93      175.82      3.64 o
  -2  12   4       32.95       29.63      2.17 o
  -1  12   4       26.79       21.74      2.33 o
   0  12   4      227.70      234.10      5.78 o
   1  12   4      101.82      107.47      3.80 o
   2  12   4       18.60       19.43      2.92 o
   3  12   4       12.65       10.23      3.35 o
   4  12   4        6.77        1.11      2.86 o
  -6  13   4        6.07        5.26      1.90 o
  -5  13   4       50.83       55.10      2.85 o
  -4  13   4       13.37       11.96      2.09 o
  -3  13   4       45.00       45.41      2.66 o
  -2  13   4       23.27       26.77      2.62 o
  -1  13   4       18.82       16.75      2.35 o
   0  13   4      236.73      238.01      4.88 o
   1  13   4        1.46        0.14      1.70 o
   2  13   4       46.31       48.86      9.73 o
   3  13   4        2.14        2.65      1.52 o
   4  13   4        4.04        1.28      2.83 o
  -5  14   4        8.65        8.50      2.51 o
  -4  14   4        8.34        5.86      2.01 o
  -3  14   4       19.02       19.97      3.55 o
  -2  14   4        0.50        0.03      1.55 o
  -1  14   4       93.37       88.84      3.25 o
   0  14   4       73.09       74.68      3.83 o
   1  14   4       48.00       62.71      4.40 o
   2  14   4       54.53       60.79      3.89 o
   3  14   4       25.06        7.05      7.24 o
  -4  15   4        5.80        0.75      1.72 o
  -3  15   4        2.75        2.89      2.13 o
  -2  15   4        4.70        6.29      2.10 o
  -1  15   4       44.43       47.07      3.19 o
   0  15   4       13.19       12.84      2.80 o
   1  15   4       38.73       36.52     12.78 o
   2  15   4        3.22        2.82      2.67 o
  -3  16   4       14.92        8.41      4.10 o
  -2  16   4       13.40        7.74      2.44 o
  -1  16   4       20.81       15.26      2.82 o
   0  16   4       18.81       18.57      3.84 o
   1  16   4        8.17        9.83      4.10 o
  -8   0   5        0.24        1.29      2.17 o
  -7   0   5       69.60       67.99      3.23 o
  -6   0   5       81.06       81.72      2.58 o
  -5   0   5        4.73        5.57      0.83 o
  -4   0   5       32.19       34.03      0.75 o
  -3   0   5        9.79       14.61      3.08 o
  -2   0   5      670.02      659.23      4.65 o
  -1   0   5     1139.49     1141.76      8.19 o
   0   0   5       13.97       15.60      1.54 o
   1   0   5      863.32      901.03     10.29 o
   2   0   5      134.38      133.82      5.93 o
   3   0   5       62.64       61.77      2.36 o
   4   0   5        2.30        3.46      0.65 o
   5   0   5       10.59       13.42      0.60 o
   6   0   5        4.54        4.73      5.00 o
  -8   1   5        8.43       10.10      1.62 o
  -7   1   5      102.21       92.64      1.80 o
  -6   1   5       91.86       92.72      1.94 o
  -5   1   5       98.91      106.52      1.54 o
  -4   1   5       81.87       82.77      1.91 o
  -3   1   5      361.34      368.90      3.05 o
  -2   1   5      366.15      366.68      2.78 o
  -1   1   5     1414.81     1455.69     10.18 o
   0   1   5      414.62      426.26      3.07 o
   1   1   5        7.59        6.02      0.68 o
   2   1   5      282.28      289.57      4.02 o
   3   1   5      255.20      269.10      3.47 o
   4   1   5       39.51       34.33      1.95 o
   5   1   5       46.03       61.40      2.72 o
   6   1   5        5.76       -0.53      4.04 o
  -8   2   5        7.29        7.27      1.18 o
  -7   2   5       82.68       73.13      1.83 o
  -6   2   5       12.57       10.79      1.48 o
  -5   2   5       73.53       73.43      1.77 o
  -4   2   5      429.21      425.21      3.91 o
  -3   2   5       75.04       79.66      1.42 o
  -2   2   5      498.26      498.50      3.01 o
  -1   2   5      272.78      307.57      2.63 o
   0   2   5      979.74      958.65      6.27 o
   1   2   5      181.17      197.72      2.26 o
   2   2   5      310.00      318.02      4.64 o
   3   2   5      117.64      136.79      3.43 o
   4   2   5       26.79       32.86      1.86 o
   5   2   5       73.98       84.75      2.93 o
   6   2   5       66.89       62.63      2.93 o
  -8   3   5       55.75       64.32      2.44 o
  -7   3   5       40.77       44.75      1.60 o
  -6   3   5      216.66      206.47      2.76 o
  -5   3   5      129.83      134.18      1.87 o
  -4   3   5       66.09       68.99      1.41 o
  -3   3   5      196.52      206.15      1.70 o
  -2   3   5      316.62      333.41      2.72 o
  -1   3   5     4279.09     4426.23     24.32 o
   0   3   5      554.22      561.26      4.62 o
   1   3   5       60.11       66.09      1.67 o
   2   3   5      142.10      133.18      3.39 o
   3   3   5       32.32       32.26      3.44 o
   4   3   5       42.01       40.57      3.95 o
   5   3   5       56.83       67.26      4.92 o
   6   3   5        7.19        5.18      5.34 o
  -8   4   5        7.00        3.67      1.26 o
  -7   4   5        6.55        7.81      1.76 o
  -6   4   5       56.41       60.35      1.66 o
  -5   4   5      196.33      196.52      2.75 o
  -4   4   5       96.50       89.11      1.71 o
  -3   4   5      241.56      229.68      2.41 o
  -2   4   5      146.84      142.85      1.65 o
  -1   4   5      750.97      760.25      5.55 o
   0   4   5       15.97       14.57      1.45 o
   1   4   5      323.66      306.89      3.20 o
   2   4   5       23.88       20.97      1.93 o
   3   4   5       43.69       42.81      2.98 o
   4   4   5       62.70       69.33      4.55 o
   5   4   5       23.64       30.64      3.82 o
   6   4   5        3.32        6.32      3.91 o
  -8   5   5        5.04        5.62      1.40 o
  -7   5   5      100.57      100.82      1.97 o
  -6   5   5       35.05       32.31      1.65 o
  -5   5   5       71.32       77.73      1.80 o
  -4   5   5      182.70      168.64      2.30 o
  -3   5   5       15.57       12.88      0.91 o
  -2   5   5       61.43       60.65      1.32 o
  -1   5   5      106.54      119.12      2.00 o
   0   5   5       74.27       77.12      1.92 o
   1   5   5      260.67      267.82      2.81 o
   2   5   5      537.94      573.97     13.98 o
   3   5   5      314.71      307.43      5.75 o
   4   5   5       69.68       74.23      4.29 o
   5   5   5       36.67       38.74      4.23 o
   6   5   5        1.01        0.46      2.47 o
  -8   6   5       13.41       10.87      2.37 o
  -7   6   5       23.33       26.74      1.61 o
  -6   6   5       59.88       65.08      2.05 o
  -5   6   5      131.72      137.08      2.10 o
  -4   6   5      168.18      169.70      2.34 o
  -3   6   5       84.48       82.13      1.59 o
  -2   6   5      111.20      116.33      1.99 o
  -1   6   5       80.52       79.65      1.81 o
   0   6   5       86.78       82.34      2.02 o
   1   6   5       49.80       53.26      2.47 o
   2   6   5      267.40      291.15      3.75 o
   3   6   5      516.10      517.32      7.83 o
   4   6   5       88.23       86.86      5.36 o
   5   6   5        5.50        7.17      3.52 o
   6   6   5       10.08        6.41      4.50 o
  -8   7   5        1.10        1.12      1.13 o
  -7   7   5       15.37       14.28      1.81 o
  -6   7   5      176.36      156.70      2.72 o
  -5   7   5       72.16       71.44      1.84 o
  -4   7   5      179.89      170.77      2.37 o
  -3   7   5      514.99      489.90      4.70 o
  -2   7   5       48.87       51.54      1.84 o
  -1   7   5     1216.20     1247.80      9.87 o
   0   7   5      188.77      186.29      3.05 o
   1   7   5       19.28       20.73      2.49 o
   2   7   5      460.09      476.06      6.92 o
   3   7   5      351.34      368.06      7.36 o
   4   7   5       51.77       53.56      5.11 o
   5   7   5        5.76        2.05      2.85 o
   6   7   5        3.26        2.05      3.08 o
  -7   8   5       10.44        8.78      1.81 o
  -6   8   5        5.07        7.30      1.48 o
  -5   8   5       14.73       13.20      1.30 o
  -4   8   5      303.75      296.33      3.76 o
  -3   8   5       53.30       49.66      2.13 o
  -2   8   5       18.30       20.34      1.50 o
  -1   8   5        3.11        6.37      1.45 o
   0   8   5      225.34      232.99      3.66 o
   1   8   5        5.01        2.44      1.99 o
   2   8   5      425.17      452.15      8.26 o
   3   8   5       17.12       22.49      3.24 o
   4   8   5       84.95       83.13      4.50 o
   5   8   5       28.32       23.57     15.42 o
  -7   9   5        3.69        5.38      1.94 o
  -6   9   5       21.52       23.07      1.68 o
  -5   9   5       46.87       48.54      2.46 o
  -4   9   5       29.29       32.50      1.96 o
  -3   9   5       15.95       19.79      2.04 o
  -2   9   5       81.63       84.92      2.76 o
  -1   9   5      226.01      236.28      3.63 o
   0   9   5       11.62       17.47      1.89 o
   1   9   5       30.43       30.33      3.35 o
   2   9   5      204.08      216.35      4.57 o
   3   9   5       19.53       18.85      1.62 o
   4   9   5       12.43       11.44      9.26 o
   5   9   5        4.20        3.43      3.24 o
  -7  10   5       13.48       14.11      2.17 o
  -6  10   5       16.54       20.93      1.85 o
  -5  10   5        6.97        5.35      1.35 o
  -4  10   5      139.10      122.32      2.52 o
  -3  10   5      106.37       95.55      2.79 o
  -2  10   5      163.66      164.63      3.38 o
  -1  10   5       66.17       69.01      2.79 o
   0  10   5       71.93       75.67      2.87 o
   1  10   5       44.89       47.45      2.86 o
   2  10   5       66.39       74.74      3.44 o
   3  10   5       13.83       12.72      0.92 o
   4  10   5        3.68        1.87      2.93 o
   5  10   5       15.19        1.34      3.52 o
  -6  11   5       22.51       22.99      1.97 o
  -5  11   5       37.97       38.02      2.44 o
  -4  11   5       57.74       62.14      2.39 o
  -3  11   5       38.30       33.12      2.26 o
  -2  11   5       44.75       40.78      2.33 o
  -1  11   5       40.27       36.00      2.25 o
   0  11   5       35.73       38.83      2.59 o
   1  11   5       79.52       74.70      3.39 o
   2  11   5      188.72      182.76      4.99 o
   3  11   5       18.68       17.86      5.03 o
   4  11   5       19.39        4.79      6.69 o
  -6  12   5        9.34        9.35      1.93 o
  -5  12   5       10.18        8.22      1.97 o
  -4  12   5       91.19       85.94      2.54 o
  -3  12   5       52.73       49.40      2.28 o
  -2  12   5      103.70      107.11      3.33 o
  -1  12   5       23.25       24.75      2.34 o
   0  12   5      207.76      213.53      4.32 o
   1  12   5       60.34       67.60      3.70 o
   2  12   5        6.52       10.80      3.22 o
   3  12   5       21.81       21.18      5.96 o
   4  12   5       10.15        5.49      4.78 o
  -5  13   5        6.77        6.99      1.76 o
  -4  13   5       96.34       91.07      2.87 o
  -3  13   5       97.20      101.27      3.07 o
  -2  13   5        1.40        0.56      1.75 o
  -1  13   5       14.74       15.64      2.21 o
   0  13   5       96.12       98.28      3.81 o
   1  13   5        9.58       10.55      2.95 o
   2  13   5       17.80       12.64      6.15 o
   3  13   5        8.36        4.09      2.21 o
  -5  14   5        3.81        6.77      2.12 o
  -4  14   5        4.66        1.27      1.73 o
  -3  14   5       15.08       12.38      2.38 o
  -2  14   5        5.19        4.16      1.99 o
  -1  14   5       27.18       21.83      3.53 o
   0  14   5       28.29       25.11      7.02 o
   1  14   5        4.89        5.04      3.12 o
   2  14   5        2.37        1.87      2.49 o
  -4  15   5        9.89        6.94      2.22 o
  -3  15   5        5.79        2.35      1.90 o
  -2  15   5        6.86        5.58      2.26 o
  -1  15   5       40.05       42.97      3.25 o
   0  15   5        2.50        1.57      2.16 o
   1  15   5       10.79        7.04      3.87 o
   2  15   5        7.01        5.74      3.59 o
  -2  16   5        6.50        3.42      2.11 o
  -1  16   5        8.70        8.41      2.61 o
   0  16   5       12.09       11.04      2.63 o
  -8   0   6       61.54       62.19      2.31 o
  -7   0   6      165.25      176.36      3.46 o
  -6   0   6       86.86       83.32      1.61 o
  -5   0   6        8.45        9.24      3.73 o
  -4   0   6      163.55      176.50      6.47 o
  -3   0   6       13.25       13.21      5.28 o
  -2   0   6      714.47      722.63      8.04 o
  -1   0   6      501.83      491.35      4.37 o
   0   0   6       12.42       23.36      1.34 o
   1   0   6      206.22      229.02      7.45 o
   2   0   6      155.98      161.17      3.57 o
   3   0   6       67.69       79.73      1.91 o
   4   0   6       93.38       91.75      2.07 o
   5   0   6       16.19        0.81      4.08 o
  -8   1   6        9.50        6.33      0.98 o
  -7   1   6       85.41       81.41      1.43 o
  -6   1   6      280.89      275.74      2.35 o
  -5   1   6       44.60       46.65      1.31 o
  -4   1   6      149.99      139.73      4.55 o
  -3   1   6      466.04      469.21      5.76 o
  -2   1   6       21.38       19.04      0.80 o
  -1   1   6      881.13      915.15      5.97 o
   0   1   6      377.27      405.11      2.88 o
   1   1   6      160.24      146.57      1.81 o
   2   1   6       92.02       92.86      2.35 o
   3   1   6      108.36      100.17      2.99 o
   4   1   6        4.82        5.59      1.08 o
   5   1   6       16.54       19.59      1.75 o
   6   1   6       22.15       21.00      6.43 o
  -8   2   6        5.00        5.19      1.30 o
  -7   2   6       22.84       21.64      0.92 o
  -6   2   6       80.77       83.50      1.64 o
  -5   2   6       61.16       58.67      1.67 o
  -4   2   6      209.39      214.76      2.02 o
  -3   2   6      173.58      185.46      2.07 o
  -2   2   6      207.18      211.16      2.27 o
  -1   2   6      228.12      235.95      2.37 o
   0   2   6       51.17       51.06      1.61 o
   1   2   6       78.03       77.72      1.93 o
   2   2   6      284.21      325.06      4.01 o
   3   2   6       76.25       74.04      2.68 o
   4   2   6       28.90       27.97      2.38 o
   5   2   6       35.20       46.07      8.84 o
   6   2   6        0.38        0.15      3.80 o
  -8   3   6       14.97       16.74      1.90 o
  -7   3   6       69.80       67.60      1.58 o
  -6   3   6       82.88       79.17      1.48 o
  -5   3   6        4.14        5.58      0.79 o
  -4   3   6      132.25      135.72      1.45 o
  -3   3   6      112.63      114.39      1.44 o
  -2   3   6      199.58      190.49      1.86 o
  -1   3   6       15.12       10.64      0.98 o
   0   3   6     1084.30     1152.94      8.30 o
   1   3   6       37.20       39.94      1.47 o
   2   3   6      144.60      146.55      3.23 o
   3   3   6      186.22      206.98      3.92 o
   4   3   6       27.92       33.60      1.96 o
   5   3   6       65.36       69.13      2.81 o
  -8   4   6       10.79       12.04      1.39 o
  -7   4   6       74.38       75.31      1.72 o
  -6   4   6       51.02       49.79      1.49 o
  -5   4   6      112.70      114.44      1.81 o
  -4   4   6       31.66       38.36      0.92 o
  -3   4   6       23.53       26.98      1.12 o
  -2   4   6      253.52      262.58      2.58 o
  -1   4   6      241.55      257.38      2.30 o
   0   4   6      280.39      276.83      3.18 o
   1   4   6      317.51      299.73      3.15 o
   2   4   6      197.09      197.65      4.00 o
   3   4   6       73.11       83.05      3.14 o
   4   4   6        6.74        7.23      1.74 o
   5   4   6      140.58      140.72      3.50 o
   6   4   6        1.07        0.14      2.85 o
  -8   5   6        1.62        1.50      1.11 o
  -7   5   6       10.59        8.01      1.02 o
  -6   5   6        0.25       -0.50      0.95 o
  -5   5   6      129.04      124.90      1.92 o
  -4   5   6      166.00      169.97      2.15 o
  -3   5   6      208.42      202.64      2.29 o
  -2   5   6      223.96      216.49      2.22 o
  -1   5   6       79.22       83.55      1.86 o
   0   5   6       62.17       60.25      1.71 o
   1   5   6      184.70      192.87      2.66 o
   2   5   6      578.68      581.29      6.87 o
   3   5   6      166.26      167.68      3.78 o
   4   5   6       11.64       10.47      2.30 o
   5   5   6        5.53        4.00      2.09 o
  -8   6   6        7.77        4.06      1.51 o
  -7   6   6      112.51      112.51      2.19 o
  -6   6   6       58.76       53.09      1.64 o
  -5   6   6      135.87      128.29      1.99 o
  -4   6   6       23.31       25.22      1.21 o
  -3   6   6      290.99      281.71      3.19 o
  -2   6   6      302.61      301.00      3.09 o
  -1   6   6      417.09      394.53      3.89 o
   0   6   6      194.62      185.90      3.20 o
   1   6   6       68.31       65.70      1.58 o
   2   6   6       29.49       29.05      1.31 o
   3   6   6       15.03       17.75      2.23 o
   4   6   6       21.43       19.31      4.39 o
   5   6   6        7.12        3.59      3.37 o
  -8   7   6       21.11       15.49      2.55 o
  -7   7   6       46.69       53.09      2.34 o
  -6   7   6       97.90      104.44      2.06 o
  -5   7   6       10.22       10.07      1.54 o
  -4   7   6       18.44       14.51      1.18 o
  -3   7   6      386.16      355.55      3.76 o
  -2   7   6       96.37       98.70      2.27 o
  -1   7   6       26.85       28.48      1.63 o
   0   7   6      117.12      121.39      3.67 o
   1   7   6      103.45      113.14      3.10 o
   2   7   6      332.93      342.33      3.68 o
   3   7   6      123.41      119.02      5.72 o
   4   7   6       21.61       21.07      7.78 o
   5   7   6        5.17        5.10      4.88 o
  -7   8   6       23.27       24.90      1.76 o
  -6   8   6       48.43       47.17      2.52 o
  -5   8   6       74.20       73.35      1.81 o
  -4   8   6      406.67      388.77      4.04 o
  -3   8   6      121.79      124.93      2.38 o
  -2   8   6       82.61       82.34      2.88 o
  -1   8   6       78.12       79.84      2.78 o
   0   8   6       32.80       33.45      2.52 o
   1   8   6       46.04       44.30      2.34 o
   2   8   6      161.64      156.12      2.27 o
   3   8   6      243.29      249.86      7.49 o
   4   8   6        2.29        0.54      2.40 o
   5   8   6        9.78        4.98      4.89 o
  -7   9   6       24.40       26.41      1.93 o
  -6   9   6       14.86       10.98      1.33 o
  -5   9   6       81.40       84.26      2.15 o
  -4   9   6       67.87       63.57      1.98 o
  -3   9   6      296.74      276.51      4.02 o
  -2   9   6       34.00       35.47      2.68 o
  -1   9   6       33.17       44.54      2.26 o
   0   9   6        1.68        1.29      1.61 o
   1   9   6       48.49       51.94      2.69 o
   2   9   6       50.87       61.32      3.27 o
   3   9   6       50.02       51.40      4.08 o
   4   9   6       10.79        4.10      3.83 o
  -7  10   6       11.11       11.92      2.59 o
  -6  10   6        4.61        1.76      1.22 o
  -5  10   6       15.70       14.25      1.77 o
  -4  10   6       19.15       22.64      2.14 o
  -3  10   6      273.17      263.71      3.72 o
  -2  10   6       37.53       35.07      2.08 o
  -1  10   6      166.64      173.10      4.20 o
   0  10   6      135.83      130.78      3.15 o
   1  10   6       17.17       17.91      2.39 o
   2  10   6       30.07       45.05      5.05 o
   3  10   6       37.82       48.06      4.29 o
   4  10   6       12.82        7.74      5.66 o
  -6  11   6        0.22        0.32      1.32 o
  -5  11   6        2.98        2.57      1.37 o
  -4  11   6        1.65        1.69      1.48 o
  -3  11   6      175.87      175.07      3.25 o
  -2  11   6       59.48       67.13      2.77 o
  -1  11   6       35.80       37.97      2.81 o
   0  11   6       47.73       49.67      2.95 o
   1  11   6       31.43       33.56      2.94 o
   2  11   6       46.81       51.08      4.03 o
   3  11   6       23.47       18.64      8.32 o
   4  11   6        2.94        1.52      3.11 o
  -6  12   6        3.39        3.35      1.46 o
  -5  12   6        7.58        8.69      1.65 o
  -4  12   6        0.75        3.31      1.58 o
  -3  12   6       10.58       14.27      2.07 o
  -2  12   6       25.86       26.18      2.50 o
  -1  12   6       68.65       65.08      2.80 o
   0  12   6      168.10      174.27      6.73 o
   1  12   6        5.53        4.55      2.26 o
   2  12   6       11.84        8.29      4.49 o
   3  12   6       16.20       12.88      6.55 o
  -5  13   6        9.77        8.97      1.86 o
  -4  13   6       58.72       58.58      2.82 o
  -3  13   6       17.09       17.89      2.28 o
  -2  13   6        7.46       10.23      2.18 o
  -1  13   6       96.89       98.94      3.43 o
   0  13   6        1.12       -0.32      1.78 o
   1  13   6        0.30        0.98      2.03 o
   2  13   6       10.63        9.65      5.65 o
   3  13   6        1.70        1.72      3.09 o
  -4  14   6       48.04       51.15      2.89 o
  -3  14   6        1.95        0.63      1.87 o
  -2  14   6        1.77        1.52      1.79 o
  -1  14   6        3.36        3.67      1.96 o
   0  14   6        1.46       -0.10      1.72 o
   1  14   6       13.52       11.13      4.14 o
   2  14   6        4.44        2.14      2.74 o
  -3  15   6        0.74        0.26      1.60 o
  -2  15   6       10.32       10.91      2.68 o
  -1  15   6       19.05       21.10      4.09 o
   0  15   6       33.55       43.84      6.21 o
   1  15   6       26.76       21.40      7.62 o
  -8   0   7        9.69       12.36      1.61 o
  -7   0   7       86.08       78.54      1.99 o
  -6   0   7        7.01        5.25      6.43 o
  -5   0   7        0.90        2.60      5.47 o
  -4   0   7        0.36        1.08      2.79 o
  -3   0   7      969.72      920.94     16.89 o
  -2   0   7        3.16        6.00      0.99 o
  -1   0   7       10.08       11.25      1.17 o
   0   0   7      601.89      601.00     15.31 o
   1   0   7      178.30      191.13      3.99 o
   2   0   7       35.72       35.22      2.44 o
   3   0   7       37.60       38.21      2.37 o
   4   0   7       16.58       13.90      0.88 o
  -8   1   7        1.13        0.39      0.80 o
  -7   1   7       46.31       37.78      0.70 o
  -6   1   7      139.91      135.66      5.83 o
  -5   1   7       20.15       21.72      5.04 o
  -4   1   7      163.18      151.27      5.13 o
  -3   1   7      424.30      432.17      3.16 o
  -2   1   7       22.94       24.54      0.80 o
  -1   1   7      267.37      270.55      2.63 o
   0   1   7       29.49       31.97      1.24 o
   1   1   7      163.20      163.42      2.32 o
   2   1   7      103.69      111.34      5.38 o
   3   1   7       81.34       87.00      2.86 o
   4   1   7       21.87       15.72      1.90 o
   5   1   7       15.12       -0.01      3.01 o
  -8   2   7       16.28       16.62      1.20 o
  -7   2   7      216.06      208.01      3.83 o
  -6   2   7       56.70       50.88      2.13 o
  -5   2   7       13.09       11.19      3.40 o
  -4   2   7       71.78       70.03      3.03 o
  -3   2   7        9.54        8.44      1.11 o
  -2   2   7       40.17       40.30      1.94 o
  -1   2   7      294.38      316.57      3.33 o
   0   2   7      224.78      212.59      3.75 o
   1   2   7      169.10      179.92      2.47 o
   2   2   7       18.77       20.24      1.71 o
   3   2   7        3.67        5.60      1.98 o
   4   2   7        6.74        5.53      2.16 o
  -8   3   7        2.64        2.40      1.13 o
  -7   3   7       89.08       91.16      1.67 o
  -6   3   7       32.56       33.96      1.85 o
  -5   3   7      167.46      174.21      2.19 o
  -4   3   7       19.82       22.63      1.01 o
  -3   3   7      158.59      158.71      1.62 o
  -2   3   7      247.49      245.51      2.46 o
  -1   3   7      181.72      185.28      2.40 o
   0   3   7      196.36      192.75      2.45 o
   1   3   7       72.67       61.05      2.41 o
   2   3   7      153.02      164.21      3.56 o
   3   3   7      113.33      102.27      2.99 o
   4   3   7       84.32       93.33      2.91 o
   5   3   7      104.22      107.68      4.91 o
  -8   4   7        9.22        5.89      2.36 o
  -7   4   7       14.27       14.47      1.12 o
  -6   4   7      222.07      218.18      2.93 o
  -5   4   7      139.42      137.47      1.51 o
  -4   4   7       84.75       92.43      1.47 o
  -3   4   7      210.95      209.95      1.85 o
  -2   4   7      138.07      137.56      2.17 o
  -1   4   7      183.06      184.98      2.77 o
   0   4   7       46.61       45.85      1.82 o
   1   4   7       56.95       64.28      1.75 o
   2   4   7       78.72       82.59      2.63 o
   3   4   7        2.82        2.60      1.53 o
   4   4   7       51.47       58.47      6.86 o
   5   4   7       57.61       65.47      2.97 o
  -8   5   7       12.97       12.87      5.01 o
  -7   5   7        8.39        9.73      1.01 o
  -6   5   7        6.86        5.53      0.72 o
  -5   5   7      174.43      167.22      2.18 o
  -4   5   7      550.60      533.48      3.97 o
  -3   5   7      296.86      298.43      2.65 o
  -2   5   7      120.77      116.44      1.83 o
  -1   5   7      118.51      134.36      2.19 o
   0   5   7       18.45       17.19      1.37 o
   1   5   7        7.73        8.44      1.04 o
   2   5   7       68.54       63.14      2.78 o
   3   5   7       26.63       21.10      2.59 o
   4   5   7       68.66       66.77      3.51 o
   5   5   7       20.36       22.34      5.57 o
  -8   6   7        0.91       -0.28      1.79 o
  -7   6   7       24.73       26.55      1.59 o
  -6   6   7       26.63       31.60      1.34 o
  -5   6   7      140.80      141.19      1.95 o
  -4   6   7      407.63      404.06      3.63 o
  -3   6   7      376.44      374.36      3.57 o
  -2   6   7      247.37      260.71      2.91 o
  -1   6   7      233.25      238.48      3.38 o
   0   6   7       57.44       58.76      1.67 o
   1   6   7       34.52       35.30      1.75 o
   2   6   7       37.97       43.57      2.85 o
   3   6   7       42.11       45.55      2.73 o
   4   6   7       51.11       51.64     13.25 o
   5   6   7       13.59       10.39      2.78 o
  -8   7   7        4.31        1.74      1.47 o
  -7   7   7       32.28       38.61      1.70 o
  -6   7   7       23.99       21.97      1.42 o
  -5   7   7       22.54       24.44      1.21 o
  -4   7   7      242.88      245.84      2.83 o
  -3   7   7      219.62      215.84      3.13 o
  -2   7   7        5.03        6.98      1.17 o
  -1   7   7        1.43        1.57      1.20 o
   0   7   7       67.58       73.23      2.42 o
   1   7   7       46.08       47.56      1.65 o
   2   7   7      337.87      334.04      3.50 o
   3   7   7        0.58        0.98      2.47 o
   4   7   7        3.93        3.27      2.52 o
  -7   8   7       46.09       49.46      2.22 o
  -6   8   7       47.13       50.69      1.74 o
  -5   8   7        5.04        3.84      1.05 o
  -4   8   7      316.57      306.10      3.43 o
  -3   8   7      227.88      227.32      3.16 o
  -2   8   7       43.27       40.06      1.86 o
  -1   8   7      128.50      137.81      2.68 o
   0   8   7      279.23      276.48      3.94 o
   1   8   7       86.27       87.19      2.38 o
   2   8   7       13.03       10.39      1.12 o
   3   8   7       34.94       39.57      3.22 o
   4   8   7       12.56        8.85      5.10 o
  -7   9   7        5.16        5.52      1.49 o
  -6   9   7       34.91       35.47      1.91 o
  -5   9   7       20.29       22.64      1.63 o
  -4   9   7        8.41        9.98      1.23 o
  -3   9   7       52.34       52.69      1.94 o
  -2   9   7       19.71       20.86      1.63 o
  -1   9   7      114.91      123.07      3.18 o
   0   9   7       70.62       76.48      2.60 o
   1   9   7       38.70       41.10      2.82 o
   2   9   7       74.94       80.36      2.47 o
   3   9   7       16.90        8.40      4.10 o
   4   9   7        1.80        0.76      2.09 o
  -7  10   7       15.20       15.99      1.92 o
  -6  10   7       20.07       23.72      1.73 o
  -5  10   7       13.78       14.86      1.62 o
  -4  10   7       10.97       12.12      1.39 o
  -3  10   7       92.00       98.66      2.62 o
  -2  10   7       14.84       20.46      1.99 o
  -1  10   7      249.57      243.37      4.19 o
   0  10   7       73.06       77.06      2.90 o
   1  10   7      113.25      121.78      4.15 o
   2  10   7       62.06       62.32      3.07 o
   3  10   7       16.30        9.18      4.86 o
  -6  11   7        3.82        5.38      1.64 o
  -5  11   7       40.87       43.47      2.11 o
  -4  11   7      124.14      119.37      2.56 o
  -3  11   7       16.28       13.17      1.76 o
  -2  11   7        3.38        6.05      1.71 o
  -1  11   7       79.45       83.53      2.75 o
   0  11   7       36.57       33.15      3.06 o
   1  11   7        3.96        5.28      2.09 o
   2  11   7       14.34       13.94      2.83 o
   3  11   7       13.99        7.13      5.51 o
  -6  12   7       18.25       23.25      2.06 o
  -5  12   7        3.26        3.58      1.51 o
  -4  12   7       24.87       25.57      2.03 o
  -3  12   7       25.46       26.65      2.31 o
  -2  12   7       41.92       40.26      2.49 o
  -1  12   7        3.45        4.56      2.34 o
   0  12   7       14.99       13.65      2.27 o
   1  12   7       61.96       67.75      3.88 o
   2  12   7       33.92       45.86      3.22 o
  -5  13   7       16.80       16.67      2.31 o
  -4  13   7        2.83        3.61      1.62 o
  -3  13   7        5.79        4.82      1.78 o
  -2  13   7        1.14        1.10      1.61 o
  -1  13   7        1.34        3.54      1.99 o
   0  13   7       14.26       13.10      4.38 o
   1  13   7       19.73       16.00      7.61 o
   2  13   7       14.28        7.06      4.61 o
  -4  14   7       15.72       12.67      2.32 o
  -3  14   7       20.57       17.35      2.69 o
  -2  14   7        1.71        3.00      1.79 o
  -1  14   7       11.62        8.62      3.22 o
   0  14   7       23.35       22.32      7.50 o
   1  14   7       26.50       16.98      7.74 o
  -2  15   7       13.78       17.28      2.94 o
  -1  15   7        5.29        6.65      2.25 o
  -8   0   8       11.67       10.31      4.99 o
  -7   0   8      173.17      169.97      8.57 o
  -6   0   8       23.22       19.43      4.95 o
  -5   0   8       69.61       67.19      5.75 o
  -4   0   8      237.92      240.13      8.30 o
  -3   0   8        5.17        5.78      0.47 o
  -2   0   8        0.66        0.40      0.87 o
  -1   0   8       68.61       65.25      2.55 o
   0   0   8       90.87       91.91      2.04 o
   1   0   8      149.72      139.91      2.92 o
   2   0   8      144.43      135.12      4.10 o
   3   0   8       13.76       15.71      1.86 o
   4   0   8        3.44       -0.01      2.71 o
  -8   1   8        3.99        1.85      3.45 o
  -7   1   8        4.83        3.95      3.02 o
  -6   1   8       36.76       37.01      3.96 o
  -5   1   8       59.65       49.08      8.99 o
  -4   1   8       75.11       79.51      4.75 o
  -3   1   8       11.03       13.33      0.70 o
  -2   1   8       69.81       69.93      1.13 o
  -1   1   8       31.66       33.72      1.46 o
   0   1   8      111.81      108.35      2.05 o
   1   1   8      130.67      132.84      2.67 o
   2   1   8      234.13      220.41      3.85 o
   3   1   8      172.73      167.67      3.56 o
   4   1   8       45.28       47.70      1.80 o
   5   1   8       12.43       19.45      6.42 o
  -8   2   8       16.48       19.50      3.89 o
  -7   2   8       52.41       54.08     11.52 o
  -6   2   8      236.75      233.30      7.59 o
  -5   2   8       23.02       23.51      3.45 o
  -4   2   8      110.37      107.34      5.24 o
  -3   2   8       49.31       55.15      0.79 o
  -2   2   8      128.72      124.63      1.75 o
  -1   2   8      463.24      449.43      3.74 o
   0   2   8      200.39      199.32      2.90 o
   1   2   8      201.84      192.88      2.60 o
   2   2   8       45.74       46.45      2.83 o
   3   2   8       26.52       24.62      2.10 o
   4   2   8       35.53       39.91      3.34 o
   5   2   8        0.90        0.05      3.52 o
  -8   3   8       20.84       22.62      7.10 o
  -7   3   8       30.01       33.17      1.35 o
  -6   3   8      139.08      137.51      8.32 o
  -5   3   8        9.76        6.12      3.56 o
  -4   3   8      164.10      167.84      2.50 o
  -3   3   8      149.28      141.40      2.05 o
  -2   3   8      135.42      141.58      2.48 o
  -1   3   8      530.68      528.81      5.15 o
   0   3   8      114.71      119.85      2.36 o
   1   3   8       62.87       63.76      1.85 o
   2   3   8       22.56       25.05      2.27 o
   3   3   8       88.12       91.47      2.77 o
   4   3   8        0.54       -0.18      1.27 o
  -8   4   8        2.06       -0.39      3.09 o
  -7   4   8        6.35        5.51      1.89 o
  -6   4   8       21.20       28.29      2.58 o
  -5   4   8       29.94       31.46      0.98 o
  -4   4   8       74.06       74.17      2.38 o
  -3   4   8       73.27       74.64      1.54 o
  -2   4   8        0.37        0.38      0.69 o
  -1   4   8      330.03      312.73      3.50 o
   0   4   8      332.31      327.44      3.90 o
   1   4   8      148.87      154.41      3.25 o
   2   4   8      318.01      320.27      6.39 o
   3   4   8       35.52       35.15      2.98 o
   4   4   8       69.31       74.63      4.62 o
  -8   5   8        5.66        5.45      5.33 o
  -7   5   8        3.66        3.34      1.18 o
  -6   5   8        4.09        4.84      0.94 o
  -5   5   8       25.82       26.17      1.58 o
  -4   5   8       25.50       25.44      1.13 o
  -3   5   8      146.59      143.81      1.77 o
  -2   5   8        6.49        5.30      1.02 o
  -1   5   8       16.58       16.85      1.38 o
   0   5   8       48.76       46.42      1.89 o
   1   5   8       44.69       46.50      1.72 o
   2   5   8       17.74       17.37      2.36 o
   3   5   8       10.83        7.41      2.14 o
   4   5   8       66.59       70.46      3.11 o
  -8   6   8       13.08        8.85     12.54 o
  -7   6   8       36.42       36.46      2.19 o
  -6   6   8        0.89        1.37      0.57 o
  -5   6   8      147.15      149.16      1.74 o
  -4   6   8      653.80      648.18      4.97 o
  -3   6   8      177.40      168.46      2.14 o
  -2   6   8       52.29       54.41      1.59 o
  -1   6   8       74.36       74.71      1.90 o
   0   6   8       23.70       24.24      1.76 o
   1   6   8      150.41      155.43      2.74 o
   2   6   8        2.09        2.02      1.73 o
   3   6   8       15.37       12.07      5.16 o
   4   6   8        2.02        1.55      2.14 o
  -7   7   8       30.01       29.57      1.94 o
  -6   7   8       11.26       12.43      1.08 o
  -5   7   8      191.86      195.65      2.08 o
  -4   7   8        3.07        1.69      0.86 o
  -3   7   8      117.83      121.32      2.33 o
  -2   7   8      106.63       93.20      2.04 o
  -1   7   8       29.63       27.57      1.61 o
   0   7   8       23.06       22.33      1.74 o
   1   7   8        6.14        8.96      1.24 o
   2   7   8       39.63       38.43      2.74 o
   3   7   8       25.62       13.14      6.15 o
   4   7   8       12.29       13.19      5.47 o
  -7   8   8        0.96        0.88      1.42 o
  -6   8   8        3.41        3.12      1.23 o
  -5   8   8        2.41        3.56      0.87 o
  -4   8   8        9.56        9.13      1.21 o
  -3   8   8       22.02       21.39      1.35 o
  -2   8   8      186.05      191.28      3.50 o
  -1   8   8      157.09      141.59      3.42 o
   0   8   8       95.37       95.79      2.52 o
   1   8   8       64.06       64.05      2.56 o
   2   8   8        2.70        2.01      0.89 o
   3   8   8       14.49       11.47      5.93 o
  -7   9   8       24.03       28.99      3.01 o
  -6   9   8       27.95       29.36      3.24 o
  -5   9   8       20.76       21.81      1.34 o
  -4   9   8      215.17      216.45      3.15 o
  -3   9   8       92.30       99.06      3.23 o
  -2   9   8       62.78       65.82      2.15 o
  -1   9   8       48.32       44.33      2.21 o
   0   9   8        8.88        8.32      1.93 o
   1   9   8       51.74       54.38      2.49 o
   2   9   8       36.09       43.19      3.80 o
   3   9   8       15.16        6.54      3.70 o
  -6  10   8        7.15        6.93      1.48 o
  -5  10   8       52.70       51.41      3.40 o
  -4  10   8       10.13        8.25      1.49 o
  -3  10   8       23.79       22.11      1.80 o
  -2  10   8       16.53       14.67      1.80 o
  -1  10   8       94.37       89.22      2.90 o
   0  10   8       10.29        7.87      2.36 o
   1  10   8       19.32       23.67      2.10 o
   2  10   8        5.80        3.92      2.10 o
   3  10   8       20.45       24.63      9.52 o
  -6  11   8       33.88       38.35      2.08 o
  -5  11   8       23.21       23.15      2.11 o
  -4  11   8        8.55        6.46      1.77 o
  -3  11   8       15.40       17.92      2.03 o
  -2  11   8        6.06        6.35      1.77 o
  -1  11   8       30.32       33.50      3.18 o
   0  11   8       71.11       84.70      3.32 o
   1  11   8       12.31        8.20      2.24 o
   2  11   8        8.91        2.72      2.87 o
  -5  12   8        0.15        0.07      1.06 o
  -4  12   8       30.32       31.91      3.19 o
  -3  12   8        5.20        5.09      1.77 o
  -2  12   8        8.89        8.40      1.80 o
  -1  12   8       42.79       40.86      2.54 o
   0  12   8       21.46       25.85      7.59 o
   1  12   8        6.90        3.06      2.94 o
  -4  13   8       12.75       16.15      2.25 o
  -3  13   8       11.86       11.21      2.36 o
  -2  13   8        0.70        0.41      1.82 o
  -1  13   8        2.48        2.61      2.22 o
   0  13   8       12.12        2.61      2.23 o
   1  13   8       16.38       11.58      5.74 o
  -3  14   8        1.57        1.68      1.72 o
  -2  14   8        0.48        0.70      2.05 o
  -1  14   8        1.39        3.94      2.84 o
  -8   0   9        3.15        0.38      6.01 o
  -7   0   9      127.14      118.42     12.45 o
  -6   0   9        6.58        6.77      7.32 o
  -5   0   9       20.39       17.83      7.82 o
  -4   0   9        1.58        1.13      3.17 o
  -3   0   9       23.66       27.63      1.75 o
  -2   0   9       26.21       22.06      1.42 o
  -1   0   9       61.94       58.35      2.12 o
   0   0   9       17.52       19.49      2.57 o
   1   0   9       28.52       24.74      2.81 o
   2   0   9      501.90      501.79      9.35 o
   3   0   9       10.64       -0.01      2.70 o
  -8   1   9        1.33        2.81      3.22 o
  -7   1   9       79.01       82.74      5.16 o
  -6   1   9        7.33        6.18      3.23 o
  -5   1   9       57.82       55.45      5.02 o
  -4   1   9       32.81       34.33      4.14 o
  -3   1   9      184.63      169.69      1.52 o
  -2   1   9       58.74       62.03      1.25 o
  -1   1   9      185.81      175.81      2.32 o
   0   1   9       31.74       36.49      1.62 o
   1   1   9      106.92      106.16      3.34 o
   2   1   9      213.35      210.07      4.46 o
   3   1   9       48.46       43.28      2.67 o
   4   1   9        5.29       -0.01      2.99 o
  -8   2   9        0.64       -0.58      3.26 o
  -7   2   9       28.06       40.18      4.39 o
  -6   2   9      132.40      140.47      5.73 o
  -5   2   9       12.19        8.85      3.09 o
  -4   2   9       37.02       38.52      5.34 o
  -3   2   9        8.62       13.02      0.68 o
  -2   2   9       71.67       70.06      1.78 o
  -1   2   9      128.24      124.30      1.99 o
   0   2   9       29.32       30.51      1.66 o
   1   2   9      134.16      132.17      3.85 o
   2   2   9      136.36      140.61      4.04 o
   3   2   9        6.41        6.44      1.79 o
   4   2   9        1.41        0.49      2.86 o
  -8   3   9        4.82        1.37      3.08 o
  -7   3   9       18.75       17.42      4.72 o
  -6   3   9       54.93       55.92      5.92 o
  -5   3   9       36.03       40.70      5.08 o
  -4   3   9       34.71       38.32      0.87 o
  -3   3   9       37.64       33.36      1.20 o
  -2   3   9      329.70      325.55      3.49 o
  -1   3   9      176.18      167.73      2.98 o
   0   3   9       64.32       61.87      2.00 o
   1   3   9       46.39       48.64      3.26 o
   2   3   9       18.65       16.99      2.66 o
   3   3   9       56.43       68.45      4.24 o
  -8   4   9       12.20        8.22      4.78 o
  -7   4   9        8.01       12.58      4.70 o
  -6   4   9       19.90       18.79      4.61 o
  -5   4   9       16.46       16.66      0.96 o
  -4   4   9      374.59      352.88      4.65 o
  -3   4   9      111.43      115.55      1.86 o
  -2   4   9      200.99      202.81      3.34 o
  -1   4   9      369.50      354.23      4.54 o
   0   4   9      165.41      159.04      3.04 o
   1   4   9       66.33       68.85      2.09 o
   2   4   9       52.12       56.96      3.23 o
   3   4   9       31.15       38.59      2.87 o
   4   4   9       15.32       28.51      4.61 o
  -7   5   9       33.02       35.65      4.88 o
  -6   5   9        0.12       -0.52      0.67 o
  -5   5   9       83.74       76.23      2.72 o
  -4   5   9        3.83        3.45      0.55 o
  -3   5   9      130.38      130.31      2.00 o
  -2   5   9       43.50       47.64      1.79 o
  -1   5   9      374.43      394.74      4.53 o
   0   5   9        6.93        6.12      1.40 o
   1   5   9       20.01       23.15      1.84 o
   2   5   9       45.77       45.23      3.27 o
   3   5   9        7.28        4.96      2.60 o
  -7   6   9       35.93       39.62      4.74 o
  -6   6   9       15.07       17.18      1.06 o
  -5   6   9      156.57      158.42      3.15 o
  -4   6   9       10.58       12.73      0.94 o
  -3   6   9       14.60       12.90      1.04 o
  -2   6   9        8.27        9.46      1.23 o
  -1   6   9      197.47      181.33      3.42 o
   0   6   9      121.30      127.57      2.60 o
   1   6   9       13.23       14.58      1.70 o
   2   6   9       26.51       29.68      2.90 o
   3   6   9       15.05        5.23      4.81 o
  -7   7   9        6.41        5.48      1.47 o
  -6   7   9       18.53       20.15      1.70 o
  -5   7   9       99.88      100.47      1.43 o
  -4   7   9      124.71      127.71      1.80 o
  -3   7   9       18.73       17.93      1.24 o
  -2   7   9       19.67       19.06      1.73 o
  -1   7   9       14.57       16.69      1.60 o
   0   7   9       16.48       14.68      1.69 o
   1   7   9       11.24        9.63      1.29 o
   2   7   9        7.87        8.30      2.58 o
   3   7   9       17.09       13.24      5.10 o
  -7   8   9       16.79       18.29      3.49 o
  -6   8   9        0.21       -0.28      1.27 o
  -5   8   9       57.62       55.21      1.56 o
  -4   8   9      136.27      124.77      2.15 o
  -3   8   9       27.68       29.44      1.55 o
  -2   8   9        2.03        5.39      1.22 o
  -1   8   9        3.67        4.55      1.27 o
   0   8   9       44.73       46.61      2.07 o
   1   8   9       28.96       26.13      1.72 o
   2   8   9       13.10       11.31      5.40 o
   3   8   9        5.63        1.90      2.34 o
  -6   9   9       35.25       34.20      4.68 o
  -5   9   9        4.16        3.85      1.06 o
  -4   9   9       16.42       15.30      1.36 o
  -3   9   9        3.25        2.00      1.34 o
  -2   9   9       32.93       27.41      1.91 o
  -1   9   9       55.42       57.77      2.03 o
   0   9   9        1.97        0.52      1.33 o
   1   9   9       11.26        8.73      1.41 o
   2   9   9       71.80       79.64      3.92 o
  -6  10   9       36.98       38.81      2.62 o
  -5  10   9        2.12        1.09      1.23 o
  -4  10   9       30.60       32.35      2.42 o
  -3  10   9       11.45        5.33      2.06 o
  -2  10   9       19.95       23.80      2.24 o
  -1  10   9       15.24       15.34      2.26 o
   0  10   9       21.33       27.20      2.63 o
   1  10   9        0.62        0.41      1.10 o
   2  10   9       14.51        9.31      6.19 o
  -5  11   9       15.97       15.40      1.81 o
  -4  11   9       13.32        8.83      1.54 o
  -3  11   9       11.09        9.38      1.71 o
  -2  11   9       36.31       39.19      5.58 o
  -1  11   9       50.76       57.77      3.05 o
   0  11   9        1.29        3.64      1.46 o
   1  11   9        3.52        1.95      1.44 o
  -4  12   9        1.30        0.75      1.15 o
  -3  12   9        2.87        2.67      1.59 o
  -2  12   9       19.32       15.52      2.31 o
  -1  12   9        0.89        0.57      1.58 o
   0  12   9       16.48        9.28      4.57 o
  -3  13   9        0.31        0.93      1.50 o
  -2  13   9        6.45        7.19      1.93 o
  -1  13   9        0.37        0.93      1.86 o
  -8   0  10       16.54       16.08      5.93 o
  -7   0  10        0.21       -1.17      4.24 o
  -6   0  10       19.13       19.94      5.61 o
  -5   0  10       43.36       36.97      5.77 o
  -4   0  10      161.68      142.79      7.41 o
  -3   0  10      245.86      225.47      3.12 o
  -2   0  10      216.05      204.88      4.01 o
  -1   0  10        0.31       -0.45      1.18 o
   0   0  10        2.52        4.22      1.27 o
   1   0  10        4.61        5.17      2.45 o
   2   0  10       21.13       20.85      4.93 o
  -8   1  10       16.42       16.21      4.32 o
  -7   1  10       65.56       71.58      6.30 o
  -6   1  10       53.43       41.34      4.52 o
  -5   1  10       30.06       28.63      4.68 o
  -4   1  10       57.32       63.85      4.91 o
  -3   1  10        3.99        3.97      0.61 o
  -2   1  10      244.66      240.26      2.43 o
  -1   1  10       26.83       25.01      1.37 o
   0   1  10       12.85       10.78      1.21 o
   1   1  10       56.12       62.14      2.32 o
   2   1  10       11.70        7.12      1.69 o
  -7   2  10       88.49       97.69      6.78 o
  -6   2  10        8.11        5.68      5.51 o
  -5   2  10       19.72       19.14      3.77 o
  -4   2  10      164.53      156.86      5.78 o
  -3   2  10       74.23       71.08      1.11 o
  -2   2  10       80.25       84.13      1.61 o
  -1   2  10      172.86      162.18      2.76 o
   0   2  10       61.52       62.86      2.03 o
   1   2  10      142.78      143.84      3.50 o
   2   2  10       27.91       23.59      2.20 o
   3   2  10        7.54        4.56      2.41 o
  -7   3  10       43.22       49.04      5.31 o
  -6   3  10       61.11       65.94      7.66 o
  -5   3  10      120.76      125.45      6.43 o
  -4   3  10      112.14      107.51      2.57 o
  -3   3  10       24.76       27.27      1.38 o
  -2   3  10       16.29       21.99      1.74 o
  -1   3  10       21.37       22.15      1.81 o
   0   3  10       62.88       60.68      2.20 o
   1   3  10       63.96       57.89      3.63 o
   2   3  10       26.70       26.03      6.51 o
   3   3  10        1.42        0.39      1.46 o
  -7   4  10       61.29       66.85      6.32 o
  -6   4  10        2.83        5.99      3.46 o
  -5   4  10       52.24       52.38      3.74 o
  -4   4  10       38.56       44.97      1.99 o
  -3   4  10       40.68       35.82      1.30 o
  -2   4  10      184.65      193.76      2.94 o
  -1   4  10      175.82      184.88      3.59 o
   0   4  10        4.78        5.04      1.52 o
   1   4  10       13.57       11.68      1.36 o
   2   4  10        3.98        3.93      2.30 o
   3   4  10        2.32        3.74      3.00 o
  -7   5  10        2.43        2.50      4.21 o
  -6   5  10       16.16       20.48      3.39 o
  -5   5  10       84.03       82.71      3.21 o
  -4   5  10       18.58       21.15      0.80 o
  -3   5  10        0.83        0.83      1.13 o
  -2   5  10       17.92       11.22      1.53 o
  -1   5  10      182.39      166.39      3.60 o
   0   5  10       14.95       14.36      2.28 o
   1   5  10       11.68       11.16      1.28 o
   2   5  10        2.98        1.28      1.83 o
   3   5  10        4.77        2.60      2.00 o
  -7   6  10        4.68        4.93      3.78 o
  -6   6  10        7.87        5.30      1.45 o
  -5   6  10       26.90       25.52      1.36 o
  -4   6  10       19.31       16.91      0.91 o
  -3   6  10        2.79        1.66      1.19 o
  -2   6  10      102.72      110.56      2.84 o
  -1   6  10      157.05      172.89      3.12 o
   0   6  10        9.88        8.70      1.76 o
   1   6  10       62.62       65.19      2.06 o
   2   6  10       26.03       31.06      7.66 o
  -6   7  10        4.49        4.35      1.65 o
  -5   7  10        1.30        1.64      0.51 o
  -4   7  10        4.76        5.22      0.84 o
  -3   7  10       28.97       30.89      1.32 o
  -2   7  10       45.02       46.83      2.44 o
  -1   7  10       40.55       40.95      1.89 o
   0   7  10        5.86        5.21      1.54 o
   1   7  10       21.26       19.83      1.53 o
   2   7  10       36.90       44.83      8.72 o
  -6   8  10       26.78       29.52      2.46 o
  -5   8  10        0.83       -0.10      0.69 o
  -4   8  10       78.57       86.86      2.06 o
  -3   8  10       52.78       59.14      1.85 o
  -2   8  10        4.11        4.60      1.30 o
  -1   8  10        4.14        2.89      1.38 o
   0   8  10        1.38        2.88      1.41 o
   1   8  10       78.09       85.68      3.85 o
   2   8  10       59.81       79.51      3.65 o
  -6   9  10       39.62       45.78      2.88 o
  -5   9  10       12.05        8.06      1.69 o
  -4   9  10        2.66        1.95      1.41 o
  -3   9  10       56.22       55.37      6.12 o
  -2   9  10        2.19        3.21      1.60 o
  -1   9  10       19.43       13.44      3.00 o
   0   9  10        5.73        6.35      1.61 o
   1   9  10       17.88       -0.12      1.94 o
  -5  10  10       10.34        7.14      1.29 o
  -4  10  10       49.27       50.20      2.07 o
  -3  10  10        4.77        4.06      1.49 o
  -2  10  10       24.71       23.24      4.77 o
  -1  10  10       13.63        9.49      1.62 o
   0  10  10        2.24        1.42      1.62 o
   1  10  10       23.46        0.83      2.65 o
  -4  11  10        6.59        4.23      1.69 o
  -3  11  10        5.90        4.44      1.72 o
  -2  11  10       12.46        7.82      2.22 o
  -1  11  10        8.20        5.74      1.98 o
   0  11  10       14.37        6.94      3.15 o
  -3  12  10        5.60        4.03      1.78 o
  -2  12  10        1.46        0.41      1.71 o
  -7   0  11       26.94       23.85      6.49 o
  -6   0  11       10.09       16.50      9.20 o
  -5   0  11       88.50       83.08      7.15 o
  -4   0  11       57.30       53.40      6.02 o
  -3   0  11      167.75      170.75      3.27 o
  -2   0  11       53.68       50.80      1.83 o
  -1   0  11      127.33      115.36      3.15 o
   1   0  11       14.41       14.74      4.26 o
   2   0  11        0.20        1.99      3.79 o
  -7   1  11        1.91        3.48      3.57 o
  -6   1  11       45.84       45.12      4.68 o
  -5   1  11       82.10       82.85      6.04 o
  -4   1  11      219.98      211.35      9.86 o
  -3   1  11       50.50       43.89      1.15 o
  -2   1  11        0.56        1.05      1.05 o
  -1   1  11      110.16      106.22      2.00 o
   0   1  11       10.41        8.32      2.35 o
   1   1  11       37.55       36.06      2.75 o
   2   1  11       12.77        3.42      4.09 o
  -7   2  11        3.14        2.85      3.60 o
  -6   2  11        3.16        6.88      3.66 o
  -5   2  11       26.01       31.39      5.12 o
  -4   2  11       57.57       66.22      4.49 o
  -3   2  11        8.34        8.40      0.86 o
  -2   2  11       39.42       41.05      1.35 o
  -1   2  11        9.15        6.96      1.27 o
   0   2  11        0.20        1.01      1.10 o
   1   2  11        7.70        5.31      2.26 o
   2   2  11        1.01        0.70      1.85 o
  -7   3  11       87.50      105.96      9.66 o
  -6   3  11       53.90       65.38      8.23 o
  -5   3  11        3.79        1.89      2.99 o
  -4   3  11        0.78        0.91      0.59 o
  -3   3  11       12.35        9.48      0.79 o
  -2   3  11      231.37      217.25      2.97 o
  -1   3  11       29.04       28.00      2.06 o
   0   3  11       21.04       14.20      2.28 o
   1   3  11        1.65        1.70      1.74 o
   2   3  11        2.28        0.53      1.71 o
  -7   4  11       67.37       72.45      5.77 o
  -6   4  11       46.39       57.06      7.35 o
  -5   4  11        7.92        7.87      3.68 o
  -4   4  11       53.86       50.27      2.72 o
  -3   4  11        5.55        3.70      0.78 o
  -2   4  11       22.66       23.70      2.06 o
  -1   4  11       19.87       20.23      2.17 o
   0   4  11       19.22       29.09      2.29 o
   1   4  11       12.83       13.68      2.08 o
   2   4  11        6.47        8.46      2.62 o
  -6   5  11       23.14       31.27      5.65 o
  -5   5  11        6.38        6.43      1.65 o
  -4   5  11       23.33       22.84      1.27 o
  -3   5  11        6.75        6.14      1.28 o
  -2   5  11       78.16       85.36      2.61 o
  -1   5  11       12.58        7.73      1.71 o
   0   5  11       20.81       23.30      1.78 o
   1   5  11        7.02        5.30      1.58 o
   2   5  11       26.59       22.01      7.85 o
  -6   6  11        0.25        1.61      2.67 o
  -5   6  11       11.63       10.06      4.00 o
  -4   6  11       22.31       19.89      2.93 o
  -3   6  11        1.63        2.34      1.14 o
  -2   6  11       71.18       69.34      2.36 o
  -1   6  11        4.05        3.92      1.61 o
   0   6  11        4.16        3.18      1.47 o
   1   6  11        3.06        1.01      1.27 o
  -6   7  11        5.29        5.91      5.14 o
  -5   7  11       37.97       37.34      2.59 o
  -4   7  11       20.69       19.31      3.25 o
  -3   7  11       16.01       14.62      2.09 o
  -2   7  11       10.65        7.54      1.82 o
  -1   7  11        9.59        9.28      1.63 o
   0   7  11        1.30        1.79      1.49 o
   1   7  11       34.90       47.32      4.29 o
  -5   8  11        0.13       -0.01      1.12 o
  -4   8  11       43.43       51.76      1.80 o
  -3   8  11       32.20       36.66      5.02 o
  -2   8  11       14.12        7.20      3.50 o
  -1   8  11       24.18       30.61      7.01 o
   0   8  11        8.22        8.77      1.99 o
  -5   9  11       36.34       39.45      2.30 o
  -4   9  11       85.62       91.98      1.87 o
  -3   9  11       22.44       25.64      3.27 o
  -2   9  11       13.28       11.37      3.25 o
  -1   9  11        5.68        3.80      1.75 o
   0   9  11        6.39        3.04      1.67 o
  -4  10  11       61.35       65.66      6.51 o
  -3  10  11       18.12       18.98      2.37 o
  -2  10  11        1.36        2.05      1.38 o
  -1  10  11        6.32        3.91      1.93 o
  -6   0  12        0.04       -3.05      4.86 o
  -5   0  12       25.29       28.70      5.95 o
  -4   0  12       23.69       19.43      5.26 o
  -3   0  12       23.80       22.54      1.96 o
  -2   0  12        1.02       -0.08      1.25 o
  -1   0  12       23.80       17.44      2.44 o
   0   0  12       41.91       47.19      3.29 o
   1   0  12        9.15        0.37      3.00 o
  -6   1  12        2.15        2.82      4.03 o
  -5   1  12       20.63       22.97      4.16 o
  -4   1  12       57.22       61.01      4.56 o
  -3   1  12       28.44       28.23      1.24 o
  -2   1  12       29.12       27.52      1.71 o
  -1   1  12        4.27        7.23      1.29 o
   0   1  12       19.86       22.71      2.46 o
   1   1  12       11.53        5.87      6.01 o
  -6   2  12       20.74       25.89      4.47 o
  -5   2  12       74.10       78.75      5.26 o
  -4   2  12        5.31        4.97      3.80 o
  -3   2  12       17.63       19.23      1.18 o
  -2   2  12        0.10        0.83      0.78 o
  -1   2  12        5.69        7.80      1.29 o
   0   2  12       29.36       28.94      2.45 o
   1   2  12        7.84        5.78      3.66 o
  -6   3  12       16.79       15.61      4.35 o
  -5   3  12        8.52        2.86      5.25 o
  -3   3  12        2.45        1.76      0.94 o
  -2   3  12       63.19       64.24      1.91 o
  -1   3  12       35.71       35.63      1.66 o
   0   3  12        2.73        2.76      1.68 o
   1   3  12       20.14       18.49      3.77 o
  -6   4  12        8.87        9.99      4.16 o
  -5   4  12        3.19        3.95      3.36 o
  -4   4  12       21.70       22.92      4.32 o
  -3   4  12        2.53        2.59      0.81 o
  -2   4  12       14.67       16.19      1.58 o
  -1   4  12       29.66       37.34      2.15 o
   0   4  12       23.02       24.42      1.83 o
   1   4  12       11.14        3.81      2.92 o
  -6   5  12       10.60        7.94      4.06 o
  -5   5  12        1.60        0.75      2.46 o
  -4   5  12       28.00       27.38      2.71 o
  -3   5  12        0.38        0.36      0.72 o
  -2   5  12        6.01        6.30      1.49 o
  -1   5  12        4.41        3.13      1.57 o
   0   5  12       12.85        9.57      3.32 o
  -5   6  12       16.05       14.84      6.72 o
  -4   6  12       25.67       23.64      4.60 o
  -3   6  12        9.87        8.07      1.97 o
  -2   6  12       26.84       24.10      6.62 o
  -1   6  12       13.49        9.39      1.96 o
   0   6  12        1.06        0.13      1.26 o
  -5   7  12        6.39        4.52      3.17 o
  -4   7  12       61.34       69.26      3.71 o
  -3   7  12        6.24        6.51      1.53 o
  -2   7  12       10.95        8.31      2.66 o
  -1   7  12       23.82       18.50      5.06 o
  -4   8  12       90.61       94.88      4.29 o
  -3   8  12       11.51       13.85      3.76 o
  -2   8  12        4.27        2.71      2.60 o
  -5   0  13        0.41       -1.27      4.32 o
  -4   0  13        0.00       -0.27      5.37 o
  -3   0  13        0.10        0.69      1.30 o
  -2   0  13       56.40       71.44      2.58 o
  -1   0  13      100.64      123.56      4.19 o
  -5   1  13        4.69        2.82      3.32 o
  -4   1  13        7.21        3.44      3.06 o
  -3   1  13        2.75        1.64      0.77 o
  -2   1  13       17.14       17.16      1.35 o
  -1   1  13       13.91       14.12      2.18 o
  -5   2  13        2.08        6.05      3.63 o
  -4   2  13       39.15       44.66      4.99 o
  -3   2  13       40.78       40.89      1.72 o
  -2   2  13       36.05       37.07      1.57 o
  -1   2  13       50.75       54.02      2.17 o
  -5   3  13        5.01        5.16      3.64 o
  -4   3  13       26.34       30.08      6.50 o
  -3   3  13       24.85       21.62      3.60 o
  -2   3  13       11.37        6.15      1.26 o
  -1   3  13        8.14        5.57      1.32 o
  -4   4  13        7.52        6.92      3.15 o
  -3   4  13       15.02       14.93      2.90 o
  -2   4  13       29.20       30.36      1.70 o
  -1   4  13        8.52        4.72      1.48 o
  -4   5  13        0.09       -1.19      3.21 o
  -3   5  13       13.06        8.83      2.13 o
  -2   5  13        2.37        2.54      1.31 o
 
